# Supplementary material for: New insights from uncultivated genomes of the global human gut microbiome
Source: Nature. 2019 Mar 13;568(7753):505–10. doi: 10.1038/s41586-019-1058-x (PMC6784871; doi:10.1038/s41586-019-1058-x)
Supplement: Supplementary file 4 — This file contains Supplementary Tables 1-20; see accompanying Supplementary Information file for full legends. [file 41586_2019_1058_MOESM4_ESM.xlsx]

## Sheet: S1
Table S1. Published human gut metagenome studies used for MAG recovery
Study #	SRA Study Accessions	Reference	Study Description	Geography	Life Stage	Lifestyle	Disease States	Sequencing Runs	Sequencing Experiments	Sample Accessions	Num Reads (1e6)	Num Bases (1e9)
1	SRP002163	HMP Consortium. Nature (2012)	Human Microbiome Project (HMP) metagenomic WGS project	USA	Adults	Urban	-	1576	522	337	37735.8	3771.27
2	ERP004605	Li et al. Nat. Biotech (2014)	An integrated catalog of reference genes in the human gut microbiome	Denmark, Spain	Adults	Urban	Obesity, IBD, Type II Diabetes	562	562	249	17687.4	1451.84
3	ERP006678	Zhang et al. Nat Med. (2015)	Gut and oral microbiome dysbiosis in rheumatoid arthritis	China	Adults	Urban	Rheumatoid arthritis	232	232	232	14926.2	1454.22
4	SRP008047, SRP011011	Qin et al. Nature (2012)	A metagenome-wide association study of gut microbiota in type 2 diabetes	China	Adults	Urban	Type II Diabetes	365	365	365	14786.6	1295.46
5	ERP008729	Feng et al. Nat Commun. (2015)	Gut microbiome development along the colorectal adenoma-carcinoma sequence	Europe	Adults	Urban	Colorectal cancer	312	312	156	8372.69	778.91
6	ERP002469	Karlsson et al. Nature (2013)	Gut metagenome in European women with normal, impaired and diabetic glucose control	Sweden	Adults	Urban	Prediabetes, Type II Diabetes	147	147	145	4559.63	460.08
7	SRP052307	Obregon Tito et al. Nat Commun. (2015)	Gut microbiome from hunter-gatherer and traditional agriculturalists in Peru and an urban community from the US	Peru, USA	Adults	Hunter-gatherer, Agricultural, Urban	-	116	116	58	2731.39	222.27
8	SRP056480	Rampelli et al. Curr Biology (2015)	Metagenome sequencing of the Hadza hunter-gatherer gut microbiota	Italy, Tanzania	Adults	Hunter-Gatherer	-	38	38	38	829.16	78.62
9	SRP110665	Smits et al. Science (2017)	Seasonal cycling in the gut microbiome of the Hadza hunter-gatherers of Tanzania	Tanzania	Adults	Hunter-Gatherer	-	40	40	40	206.9	31.24
10	SRP080787	Liu et al. Scientific Reports (2016)	Characterizing unique features of the ethnic mongolian gut microbiome	China	Adults	Traditional Mongolian	-	110	110	110	6409.58	943.3
11	SRP029441	Brito et al. Nature (2016)	Characterizing the role of human-associated bacteria in health and disease from a sample set collected in Fiji	Fiji	n/a	Rural, agrarian	-	3408	740	241	22824.3	2305.25
12	SRP066479	Pehrsson and Tsukayama et al. Nature (2016)	Antibiotic resistance exchange between microbiota in resource-poor settings in Latin America	Peru, El Salvador	Adults	Rural	-	382	382	191	1796.31	249.83
13	SRP001634	Infant Gut Metagenomics Initiative, Broad Institute (broadinstitute.org)	Impact of antibiotic administration on the establishment and development of infant gut flora	USA	Infants	Urban	Necrotizing enterocolitis, Sepsis	3059	1104	472	16320.8	1643.32
14	SRP090628	Vatanen et al. Cell (2016)	A longitudinal analysis of the developing gut microbiome in infants from Finland, Estonia, and Russian Karelia	Finland, Estonia, Russia	Infants	Urban	Autoimmunity	785	785	785	16458.4	1604.75
15	ERP005989	Backhed et al. Cell and Host Microbe (2015)	Dynamics and stabilization of the human gut microbiome during the first year of life	Sweden	Infants & Adults	Urban	-	391	391	391	15590.9	1554.46
							Totals:	11523	5846	3810	181236	17844.8

## Sheet: S2
Table S2. Sequencing, assembly, and binning statistics for 3,810 metagenomes
sample_accession	study_accession	reads_1e6	bases_1e9	read_length	is_assembled	assembled_contigs	assembly_length_1e6	max_contig_length	avg_contig_length	assembly_n50	is_binned	bins_total	bins_hq	bins_mq	bins_lq	binned_contigs	binned_length_1e6
ERS235496	ERP002469	27.2889	2.75618	101	Yes	104479	129.956	375200	1243.84	2448	Yes	42	5	10	27	21068	77.153
ERS235497	ERP002469	26.3776	2.66414	101	No	NULL	NULL	NULL	NULL	NULL	No	0	0	0	0	NULL	NULL
ERS235498	ERP002469	147.994	14.9474	101	Yes	128228	123	288332	959.23	1432	Yes	31	8	6	17	21888	69.9437
ERS235499	ERP002469	138.429	13.9813	101	Yes	121966	157.441	161181	1290.86	2841	Yes	52	5	17	30	26639	99.8085
ERS235500	ERP002469	25.6381	2.58945	101	Yes	148591	172.506	383854	1160.94	2124	Yes	57	7	13	37	29375	104.122
ERS235501	ERP002469	19.2321	1.94245	101	Yes	168748	166.832	132306	988.65	1411	Yes	58	5	15	38	33767	95.4111
ERS235502	ERP002469	33.9694	3.43091	101	Yes	149546	165.944	278257	1109.65	1926	Yes	61	8	15	38	28191	97.9239
ERS235503	ERP002469	20.1651	2.03668	101	Yes	113874	117.452	336709	1031.42	1581	Yes	39	4	9	26	19668	63.513
ERS235504	ERP002469	19.1669	1.93586	101	Yes	105661	128.387	334335	1215.09	2292	Yes	45	6	15	24	23022	82.33
ERS235505	ERP002469	24.6396	2.4886	101	Yes	156617	164.653	304078	1051.31	1722	Yes	51	8	17	26	26745	95.8829
ERS235506	ERP002469	24.2833	2.45261	101	Yes	133071	153.278	294959	1151.85	2119	Yes	57	9	9	39	25727	93.4291
ERS235507	ERP002469	28.2094	2.84914	101	Yes	202884	200.025	400184	985.91	1474	Yes	71	10	17	44	32299	110.085
ERS235508	ERP002469	24.5931	2.4839	101	Yes	190185	201.943	198811	1061.82	1765	Yes	83	6	14	63	31774	105.975
ERS235509	ERP002469	28.0409	2.83213	101	Yes	80352	109.356	321352	1360.96	4370	Yes	35	8	7	20	14982	71.3099
ERS235510	ERP002469	27.7754	2.80532	101	Yes	112623	146.811	455445	1303.56	2953	Yes	44	5	10	29	20261	87.476
ERS235511	ERP002469	27.9383	2.82177	101	Yes	119738	108.248	321260	904.04	1275	Yes	39	6	9	24	14693	55.2572
ERS235512	ERP002469	21.8798	2.20986	101	Yes	79287	85.628	141448	1079.98	1812	Yes	29	2	5	22	15478	49.5574
ERS235513	ERP002469	30.5129	3.0818	101	Yes	72505	73.3352	611296	1011.45	1672	Yes	25	3	4	18	11049	40.3372
ERS235514	ERP002469	30.132	3.04333	101	Yes	67164	49.6504	139731	739.24	836	Yes	13	1	3	9	8309	18.4486
ERS235515	ERP002469	26.0439	2.63043	101	Yes	36313	25.6454	36302	706.23	804	Yes	7	0	3	4	4026	9.52192
ERS235516	ERP002469	17.956	1.81356	101	Yes	116701	128.75	466550	1103.25	1895	Yes	47	5	10	32	23829	77.6744
ERS235517	ERP002469	27.8351	2.81134	101	Yes	181746	199.247	329860	1096.29	1768	Yes	70	10	9	51	39197	123.506
ERS235518	ERP002469	24.6072	2.48533	101	Yes	137971	154.479	180671	1119.65	2106	Yes	53	7	8	38	26525	92.3383
ERS235519	ERP002469	25.4954	2.57503	101	Yes	140989	175.003	346953	1241.25	2499	Yes	62	7	9	46	30850	112.1
ERS235520	ERP002469	16.6724	1.68391	101	Yes	108421	109.362	298094	1008.68	1547	Yes	38	8	8	22	18357	62.7153
ERS235521	ERP002469	23.3242	2.35574	101	Yes	143238	161.933	231808	1130.51	1845	Yes	50	8	8	34	26692	93.3581
ERS235522	ERP002469	20.8602	2.10688	101	Yes	132411	124.589	234787	940.93	1384	Yes	38	3	13	22	20178	63.6878
ERS235523	ERP002469	21.6594	2.1876	101	Yes	78703	129.136	373274	1640.8	6061	Yes	42	9	10	23	17435	92.4184
ERS235524	ERP002469	23.1036	2.33346	101	Yes	103452	130.672	396274	1263.12	3557	Yes	43	9	8	26	17806	77.373
ERS235525	ERP002469	42.8924	4.33213	101	Yes	143176	191.775	390237	1339.43	3395	Yes	67	14	10	43	25496	121.187
ERS235526	ERP002469	61.4513	6.20659	101	Yes	226161	290.483	398161	1284.41	3221	Yes	109	15	25	69	41075	178.814
ERS235527	ERP002469	31.8666	3.21852	101	Yes	169924	214.929	509027	1264.85	2582	Yes	85	9	22	54	35351	140.385
ERS235528	ERP002469	34.9348	3.52842	101	Yes	136990	200.129	586855	1460.9	3544	Yes	71	13	10	48	33157	138.182
ERS235529	ERP002469	46.198	4.66599	101	Yes	139094	202.216	704541	1453.81	4410	Yes	66	13	17	36	26683	135.305
ERS235530	ERP002469	43.5237	4.3959	101	Yes	219813	244.921	493827	1114.23	2068	Yes	82	13	24	45	32011	139.243
ERS235531	ERP002469	43.0613	4.34919	101	Yes	119731	181.397	409674	1515.04	5129	Yes	56	9	16	31	24661	124.63
ERS235532	ERP002469	46.307	4.67701	101	Yes	136052	185.02	285234	1359.92	3633	Yes	69	15	16	38	25613	119.698
ERS235533	ERP002469	19.0174	1.92075	101	Yes	118877	132.155	453467	1111.7	2153	Yes	44	5	9	30	19596	77.1505
ERS235534	ERP002469	30.299	3.0602	101	Yes	103811	163.351	404541	1573.54	5169	Yes	53	11	13	29	19355	110.659
ERS235535	ERP002469	57.7132	5.82903	101	Yes	209710	276.747	566754	1319.67	3054	Yes	100	10	28	62	43408	181.266
ERS235536	ERP002469	54.091	5.46319	101	Yes	143446	211.407	393582	1473.77	4523	Yes	82	15	17	50	29749	145.416
ERS235537	ERP002469	59.5665	6.01622	101	Yes	224390	283.666	376717	1264.17	2756	Yes	108	17	26	65	45406	181.952
ERS235538	ERP002469	45.1217	4.55729	101	Yes	246057	266.401	535978	1082.68	2060	Yes	90	15	18	57	40646	161.127
ERS235539	ERP002469	31.6998	3.20168	101	Yes	203106	203.943	482226	1004.12	1605	Yes	80	7	14	59	30846	105.166
ERS235540	ERP002469	37.057	3.74276	101	Yes	161433	167.214	220370	1035.81	1676	Yes	61	7	14	40	27879	93.4114
ERS235541	ERP002469	42.9267	4.3356	101	Yes	115237	179.656	300076	1559.01	5225	Yes	71	13	12	46	26120	113.94
ERS235542	ERP002469	51.2276	5.17399	101	Yes	200608	256.199	280428	1277.11	2808	Yes	87	15	22	50	38908	163.866
ERS235543	ERP002469	41.7823	4.22001	101	Yes	184075	211.432	407017	1148.62	2123	Yes	81	16	13	52	33583	125.907
ERS235544	ERP002469	31.9426	3.22621	101	Yes	173770	210.249	360367	1209.93	2373	Yes	79	14	13	52	32287	128.568
ERS235545	ERP002469	49.6457	5.01421	101	Yes	147479	231.588	525215	1570.31	5710	Yes	82	12	18	52	28424	149.819
ERS235546	ERP002469	43.7441	4.41815	101	Yes	143920	224.569	307418	1560.38	5451	Yes	86	14	18	54	30406	153.532
ERS235547	ERP002469	45.7554	4.62129	101	Yes	219649	253.489	241603	1154.06	2269	Yes	93	13	22	58	37626	151.367
ERS235548	ERP002469	43.0306	4.34609	101	Yes	226187	295.769	383178	1307.63	2612	Yes	119	22	19	78	53112	197.753
ERS235549	ERP002469	42.2473	4.26698	101	Yes	205325	267.373	695403	1302.19	2746	Yes	104	13	23	68	44934	176.214
ERS235550	ERP002469	39.8256	4.02238	101	Yes	232545	278.431	455174	1197.32	2390	Yes	99	14	27	58	44619	173.844
ERS235551	ERP002469	21.3064	2.15195	101	Yes	138360	152.219	385353	1100.17	1884	Yes	55	4	12	39	26852	90.5599
ERS235552	ERP002469	41.4152	4.18294	101	Yes	174959	205.642	564040	1175.37	2387	Yes	72	12	8	52	29429	120.122
ERS235553	ERP002469	36.4618	3.68264	101	Yes	157569	215.579	566449	1368.15	3324	Yes	73	15	14	44	33213	144.304
ERS235554	ERP002469	41.0161	4.14262	101	Yes	214510	281.39	524108	1311.78	3624	Yes	104	19	25	60	40613	185.485
ERS235555	ERP002469	48.9981	4.94881	101	Yes	120818	179.944	670381	1489.38	5223	Yes	82	12	18	52	23705	117.495
ERS235556	ERP002469	38.2229	3.86052	101	Yes	151009	197.541	787835	1308.14	2802	Yes	80	12	20	48	32342	123.144
ERS235557	ERP002469	27.9437	2.82232	101	Yes	158668	189.774	256225	1196.04	2395	Yes	66	9	16	41	32583	119.495
ERS235558	ERP002469	42.499	4.2924	101	Yes	129394	196.379	389045	1517.68	5035	Yes	71	17	16	38	26770	136.146
ERS235559	ERP002469	27.1227	2.73939	101	Yes	181996	197.625	411459	1085.88	1692	Yes	71	10	10	51	35048	115.589
ERS235560	ERP002469	42.1168	4.2538	101	Yes	191879	254.183	447401	1324.7	2918	Yes	94	13	21	60	38577	162.97
ERS235561	ERP002469	41.1043	4.15153	101	Yes	179274	243.75	528667	1359.65	3285	Yes	103	15	13	75	37928	159.024
ERS235562	ERP002469	47.1349	4.76062	101	Yes	207920	246.29	304495	1184.54	2153	Yes	89	12	16	61	40325	152.7
ERS235563	ERP002469	30.0275	3.03278	101	Yes	179230	192.998	546291	1076.82	1777	Yes	70	7	20	43	30767	110.009
ERS235564	ERP002469	35.2113	3.55634	101	Yes	177777	205.181	527742	1154.15	2151	Yes	74	19	12	43	31360	124.547
ERS235565	ERP002469	42.7923	4.32202	101	Yes	97114	140.722	406348	1449.04	4523	Yes	53	10	10	33	20453	97.112
ERS235566	ERP002469	34.2996	3.46425	101	Yes	142247	196.387	530628	1380.61	3223	Yes	64	14	17	33	28755	126.628
ERS235567	ERP002469	28.3116	2.85947	101	Yes	147106	173.009	360185	1176.08	2159	Yes	59	14	15	30	26680	105.634
ERS235568	ERP002469	26.4266	2.66909	101	Yes	161014	175.072	392127	1087.31	1937	Yes	58	9	12	37	24798	100.922
ERS235569	ERP002469	29.9988	3.02987	101	Yes	205568	223.387	342261	1086.68	1816	Yes	87	6	25	56	39694	127.881
ERS235570	ERP002469	27.3933	2.76672	101	Yes	227040	208.362	251563	917.73	1201	Yes	72	4	11	57	36820	107.008
ERS235571	ERP002469	31.3921	3.17061	101	Yes	125378	158.716	320749	1265.9	2651	Yes	57	11	9	37	23354	96.654
ERS235572	ERP002469	37.9522	3.83317	101	Yes	153897	207.976	280220	1351.4	3676	Yes	75	10	18	47	29108	131.519
ERS235573	ERP002469	24.92	2.51692	101	Yes	158757	178.868	408046	1126.68	1912	Yes	71	9	11	51	35691	112.111
ERS235574	ERP002469	34.7994	3.51473	101	Yes	162917	179.784	402008	1103.53	1913	Yes	64	14	13	37	27527	105.335
ERS235575	ERP002469	30.7432	3.10507	101	No	NULL	NULL	NULL	NULL	NULL	No	0	0	0	0	NULL	NULL
ERS235576	ERP002469	62.614	6.32401	101	Yes	169579	189.868	524243	1119.64	2017	No	0	0	0	0	NULL	NULL
ERS235577	ERP002469	68.4447	6.91291	101	Yes	134783	188.552	370852	1398.93	4897	Yes	86	9	22	55	24425	118.374
ERS235578	ERP002469	38.846	3.92344	101	Yes	93617	108.475	365393	1158.71	1943	Yes	32	8	4	20	18018	65.2978
ERS235579	ERP002469	15.3065	1.54596	101	Yes	121419	118.059	291437	972.32	1397	Yes	43	2	9	32	20942	63.3947
ERS235580	ERP002469	9.69856	0.979555	101	Yes	111109	89.155	125598	802.41	977	Yes	23	2	2	19	17402	41.8757
ERS235581	ERP002469	16.8267	1.6995	101	Yes	130407	135.339	283177	1037.82	1666	Yes	48	6	7	35	23872	77.3201
ERS235582	ERP002469	13.8392	1.39776	101	Yes	145016	120.323	417001	829.73	1017	Yes	43	4	12	27	19029	56.3213
ERS235583	ERP002469	11.4255	1.15398	101	Yes	122997	105.935	89703	861.28	1093	Yes	25	1	5	19	19416	51.4303
ERS235584	ERP002469	25.3192	2.55724	101	Yes	138785	139.502	337679	1005.16	1716	Yes	43	7	12	24	23131	80.831
ERS235585	ERP002469	15.3076	1.54607	101	Yes	137361	126.245	208031	919.08	1311	Yes	39	5	14	20	21865	67.0294
ERS235586	ERP002469	14.2151	1.43572	101	Yes	59084	83.3227	425530	1410.24	3822	Yes	29	4	8	17	12794	55.4955
ERS235587	ERP002469	12.5359	1.26612	101	Yes	109519	91.9522	449735	839.6	1010	Yes	26	4	5	17	15263	43.652
ERS235588	ERP002469	27.3789	2.76527	101	Yes	189183	223.624	660975	1182.05	2266	Yes	76	3	25	48	37657	130.448
ERS235589	ERP002469	18.62	1.88062	101	Yes	138570	139.865	382980	1009.34	1547	Yes	47	6	14	27	24912	78.3824
ERS235590	ERP002469	27.2992	2.75722	101	Yes	210858	208.388	330353	988.29	1456	Yes	81	9	18	54	34927	114.042
ERS235591	ERP002469	21.9405	2.21599	101	Yes	106942	134.25	277528	1255.35	2754	Yes	48	7	8	33	22484	86.0513
ERS235592	ERP002469	38.1038	3.84848	101	Yes	223200	252.268	424049	1130.23	2134	Yes	97	15	19	63	40125	154.49
ERS235593	ERP002469	28.7225	2.90097	101	Yes	84236	120.659	386452	1432.39	4268	Yes	40	7	7	26	17690	83.695
ERS235594	ERP002469	19.7672	1.99649	101	Yes	166635	157.273	246776	943.82	1300	Yes	51	7	12	32	25641	82.8487
ERS235595	ERP002469	20.7849	2.09928	101	No	NULL	NULL	NULL	NULL	NULL	No	0	0	0	0	NULL	NULL
ERS235596	ERP002469	18.6668	1.88535	101	Yes	146142	150.991	291210	1033.18	1572	Yes	64	4	17	43	27663	85.5195
ERS235597	ERP002469	20.6749	2.08816	101	Yes	138425	142.276	253038	1027.82	1457	Yes	52	5	10	37	28426	80.5243
ERS235598	ERP002469	24.5801	2.48259	101	Yes	128078	126.517	443238	987.81	1494	Yes	41	7	9	25	21316	70.7719
ERS235599	ERP002469	15.0672	1.52178	101	Yes	76521	104.682	227516	1368.01	3111	Yes	45	5	13	27	18555	70.9905
ERS235600	ERP002469	20.1563	2.03579	101	Yes	183144	147.277	309937	804.16	951	Yes	50	6	4	40	27882	68.9514
ERS235601	ERP002469	27.1827	2.74546	101	Yes	141786	154.17	341824	1087.34	1772	Yes	52	10	10	32	24801	90.2311
ERS235602	ERP002469	28.0802	2.8361	101	Yes	86723	125.457	376045	1446.64	4412	Yes	38	5	9	24	17620	83.4024
ERS235603	ERP002469	25.5159	2.57711	101	Yes	95735	141.988	480623	1483.14	5315	Yes	51	13	15	23	17205	96.2355
ERS235604	ERP002469	26.4703	2.6735	101	Yes	87168	128.324	279873	1472.15	4451	Yes	41	9	11	21	19637	88.5514
ERS235605	ERP002469	23.1633	2.33949	101	Yes	124817	132.047	428020	1057.93	1612	Yes	49	9	11	29	22072	76.191
ERS235606	ERP002469	15.859	1.60176	101	Yes	135049	126.182	365290	934.34	1255	Yes	41	4	13	24	19526	64.0368
ERS235607	ERP002469	22.7428	2.29702	101	Yes	115051	142.568	275069	1239.17	3006	Yes	51	14	7	30	19643	90.6429
ERS235608	ERP002469	19.204	1.93961	101	Yes	107191	136.633	564532	1274.67	2637	Yes	49	8	11	30	23652	88.0383
ERS235609	ERP002469	26.842	2.71104	101	Yes	237889	221.525	301679	931.21	1249	Yes	80	5	16	59	36903	115.071
ERS235610	ERP002469	24.651	2.48975	101	Yes	114224	144.389	318016	1264.09	2652	Yes	47	9	12	26	23990	93.8926
ERS235611	ERP002469	23.2783	2.35111	101	Yes	118110	146.956	236703	1244.23	2661	Yes	49	6	13	30	17749	81.6046
ERS235612	ERP002469	22.6016	2.28276	101	Yes	165189	175.159	590462	1060.35	1663	Yes	65	7	12	46	32015	103.602
ERS235613	ERP002469	19.3489	1.95423	101	Yes	151070	151.135	411791	1000.43	1466	Yes	45	6	8	31	20549	66.8413
ERS235614	ERP002469	32.7455	3.3073	101	Yes	202082	205.001	401275	1014.44	1526	Yes	73	10	10	53	34459	113.662
ERS235615	ERP002469	24.7836	2.50314	101	Yes	182836	189.48	160645	1036.34	1574	Yes	58	6	14	38	34242	108.725
ERS235616	ERP002469	29.5188	2.9814	101	Yes	190319	194.209	332237	1020.44	1566	Yes	71	6	22	43	31476	108.681
ERS235617	ERP002469	24.5546	2.48002	101	Yes	193424	190.693	381297	985.88	1427	Yes	59	10	7	42	33382	98.4595
ERS235618	ERP002469	25.8182	2.60764	101	Yes	167196	175.977	368715	1052.52	1696	Yes	65	9	16	40	29104	101.309
ERS235619	ERP002469	19.8006	1.99986	101	Yes	129657	154.588	309310	1192.28	2425	Yes	49	6	9	34	26112	97.1786
ERS235620	ERP002469	29.845	3.01435	101	Yes	158240	198.143	286999	1252.17	2743	Yes	76	7	17	52	31036	124.377
ERS235621	ERP002469	45.0739	4.55246	101	Yes	162226	223.51	374215	1377.77	3622	Yes	91	13	24	54	36088	154.888
ERS235622	ERP002469	23.6558	2.38923	101	Yes	130893	145.775	259311	1113.69	1976	Yes	50	7	10	33	22220	87.8746
ERS235623	ERP002469	38.9039	3.92929	101	Yes	200559	222.65	395204	1110.15	1942	Yes	78	10	17	51	36311	131.803
ERS235624	ERP002469	38.3633	3.87469	101	Yes	201702	213.975	358464	1060.85	1871	Yes	73	13	10	50	32395	120.405
ERS235625	ERP002469	40.1357	4.05371	101	Yes	161545	208.723	544791	1292.04	2845	Yes	75	11	15	49	33015	134.342
ERS235626	ERP002469	29.6582	2.99548	101	Yes	164408	189.793	326759	1154.4	1953	Yes	73	12	9	52	36060	115.32
ERS235627	ERP002469	45.1764	4.56282	101	Yes	240730	281.07	583506	1167.57	2318	Yes	99	13	24	62	45407	172.377
ERS235628	ERP002469	49.0361	4.95264	101	Yes	247629	257.346	242659	1039.24	1669	Yes	88	10	21	57	37488	142.598
ERS235629	ERP002469	44.0439	4.44844	101	Yes	221882	231.351	408213	1042.68	1733	Yes	71	9	16	46	38152	134.676
ERS235630	ERP002469	38.8754	3.92641	101	Yes	167671	186.543	570496	1112.55	2044	Yes	61	15	15	31	27456	112.019
ERS235631	ERP002469	40.3827	4.07865	101	Yes	209009	218.518	719287	1045.5	1793	Yes	73	10	19	44	37228	129.699
ERS235632	ERP002469	8.31042	0.7978	96	Yes	68186	50.3126	51024	737.87	893	Yes	15	0	5	10	9796	22.3448
ERS235633	ERP002469	10.072	0.966913	96	Yes	78225	69.5553	157267	889.17	1209	Yes	25	3	4	18	12632	35.5942
ERS235634	ERP002469	11.0572	1.06149	96	Yes	84667	66.8936	186173	790.08	963	Yes	17	2	4	11	10112	29.6159
ERS235635	ERP002469	7.93547	0.761806	96	Yes	73097	52.3672	40794	716.41	812	Yes	14	0	6	8	7965	19.973
ERS235636	ERP002469	8.21886	0.789011	96	Yes	89442	60.4933	56906	676.34	751	Yes	12	1	1	10	11228	21.7292
ERS235637	ERP002469	8.55025	0.820824	96	Yes	71012	53.3561	58376	751.37	864	Yes	16	1	5	10	8444	22.2215
ERS235638	ERP002469	11.936	1.14586	96	Yes	76391	72.2449	260847	945.73	1423	Yes	25	3	8	14	12511	39.3254
ERS235639	ERP002469	11.3628	1.09082	96	Yes	63567	58.4328	203753	919.23	1376	Yes	18	3	5	10	9564	30.6214
ERS235640	ERP002469	10.3755	0.996047	96	Yes	68599	71.6099	117830	1043.89	1677	Yes	21	3	3	15	13029	42.6119
ERS396293	ERP004605	61.8521	5.03674	81.4321	Yes	119396	213.576	272587	1788.81	5776	Yes	84	16	18	50	33892	161.817
ERS396294	ERP004605	60.1083	4.93615	82.1209	Yes	60634	97.2186	262845	1603.37	4913	Yes	39	6	6	27	15394	71.9095
ERS396295	ERP004605	62.3119	5.15241	82.6874	Yes	203496	269.284	218979	1323.29	2538	Yes	113	11	31	71	49538	176.959
ERS396296	ERP004605	67.5819	5.49013	81.2367	Yes	153104	226.127	255140	1476.95	4296	Yes	82	12	18	52	35535	155.582
ERS396297	ERP004605	60.8078	4.75013	78.1172	Yes	178874	241.642	267417	1350.9	3222	Yes	103	12	31	60	44900	170.866
ERS396298	ERP004605	58.9006	4.68293	79.5057	Yes	209351	251.854	455268	1203.02	2169	Yes	94	10	21	63	49239	163.016
ERS396299	ERP004605	62.5161	5.14041	82.2253	Yes	77396	164.115	202583	2120.46	8352	Yes	60	14	19	27	21611	127.465
ERS396300	ERP004605	66.8401	5.38443	80.5569	Yes	220168	306.554	174965	1392.36	3031	Yes	129	17	38	74	58275	213.702
ERS396301	ERP004605	62.9042	5.09696	81.0273	Yes	169908	239.196	370854	1407.8	2959	Yes	92	13	23	56	43847	161.25
ERS396302	ERP004605	80.278	6.67112	83.1003	Yes	187541	233.45	233127	1244.8	2749	Yes	88	12	23	53	39085	154.067
ERS396303	ERP004605	60.5016	4.97337	82.2023	Yes	61240	105.962	246168	1730.28	4772	Yes	40	7	12	21	15694	73.4675
ERS396304	ERP004605	57.9663	4.71762	81.3856	Yes	153174	213.306	344827	1392.57	3207	Yes	99	14	27	58	40332	151.464
ERS396305	ERP004605	62.0221	5.14166	82.9006	Yes	115384	153.795	285033	1332.9	2854	Yes	55	7	12	36	27893	102.84
ERS396306	ERP004605	68.0926	5.63213	82.7127	Yes	133690	214.564	204707	1604.94	4432	Yes	86	11	21	54	34937	150.629
ERS396307	ERP004605	74.6691	6.11725	81.9249	Yes	158176	216.201	228464	1366.84	3628	Yes	71	13	19	39	37143	147.272
ERS396308	ERP004605	71.0474	5.87214	82.6511	Yes	158111	243.924	268087	1542.74	4499	Yes	100	10	26	64	37742	162.794
ERS396309	ERP004605	58.0405	4.76671	82.1272	Yes	134690	232.312	244606	1724.79	5226	Yes	88	16	21	51	35910	167.744
ERS396310	ERP004605	58.8557	4.82006	81.8961	Yes	125433	217.454	235882	1733.62	5821	Yes	84	13	24	47	31251	156.123
ERS396311	ERP004605	70.5504	5.83844	82.7557	Yes	178306	288.356	341553	1617.19	4806	Yes	123	13	32	78	47596	203.27
ERS396312	ERP004605	65.7025	5.43251	82.6835	Yes	134388	213.337	216068	1587.47	5523	Yes	79	14	23	42	32543	154.207
ERS396313	ERP004605	65.9645	5.43847	82.4454	Yes	102371	122.169	145299	1193.4	2213	Yes	51	6	12	33	21360	76.3891
ERS396314	ERP004605	70.3828	5.71332	81.1749	Yes	197214	226.255	253017	1147.26	2542	Yes	92	13	17	62	42714	150.993
ERS396315	ERP004605	56.9348	4.51502	79.3016	Yes	165197	194.368	194650	1176.58	2194	Yes	65	8	14	43	33841	119.602
ERS396316	ERP004605	58.5686	4.69655	80.1888	Yes	175517	236.784	197780	1349.07	3212	Yes	94	12	24	58	43077	165.295
ERS396317	ERP004605	61.3331	4.9608	80.8829	Yes	111464	163.886	171760	1470.3	4157	Yes	55	9	11	35	24868	112.85
ERS396318	ERP004605	52.9816	4.22929	79.8257	Yes	187269	221.836	196529	1184.58	2182	Yes	80	9	24	47	43544	142.969
ERS396319	ERP004605	56.4113	4.69433	83.2161	Yes	96835	117.347	199918	1211.82	2238	Yes	37	10	5	22	21814	76.6188
ERS396320	ERP004605	53.8678	4.25554	78.9998	Yes	130913	185.551	217324	1417.36	3037	Yes	67	9	13	45	35368	129.602
ERS396321	ERP004605	57.4698	4.65652	81.0255	Yes	208835	266.622	248920	1276.71	2660	Yes	115	16	28	71	45047	168.029
ERS396322	ERP004605	66.9229	5.57288	83.273	Yes	146866	247.78	195872	1687.12	5430	Yes	101	18	25	58	38388	170.389
ERS396323	ERP004605	64.5031	5.19797	80.5849	Yes	146470	218.954	276836	1494.88	3572	Yes	101	12	24	65	38178	152.237
ERS396324	ERP004605	69.1193	5.73323	82.9469	Yes	105739	196.442	454677	1857.8	6735	Yes	89	13	20	56	28225	146.788
ERS396325	ERP004605	63.1863	5.14725	81.4616	Yes	94132	171.541	163525	1822.35	4961	Yes	50	5	17	28	29200	127.374
ERS396326	ERP004605	60.0569	4.75392	79.157	Yes	158012	215.725	189778	1365.25	2805	Yes	76	9	18	49	41457	149.325
ERS396327	ERP004605	61.8686	4.94199	79.8789	No	NULL	NULL	NULL	NULL	NULL	No	0	0	0	0	NULL	NULL
ERS396328	ERP004605	64.8876	5.25807	81.0334	Yes	131435	216.324	189499	1645.86	3900	Yes	74	13	18	43	39779	157.153
ERS396329	ERP004605	62.7077	5.13395	81.8711	Yes	157282	233.468	255468	1484.39	3926	Yes	85	16	17	52	39173	163.113
ERS396330	ERP004605	58.6154	4.80956	82.0528	Yes	129979	210.381	193984	1618.58	3677	Yes	80	13	18	49	39373	154.449
ERS396331	ERP004605	71.2912	5.85939	82.1895	Yes	159294	254.162	215053	1595.56	4196	Yes	97	16	23	58	39778	168.603
ERS396332	ERP004605	57.5186	4.6553	80.9356	Yes	95966	151.861	183080	1582.44	6263	Yes	48	11	12	25	21522	108.634
ERS396333	ERP004605	56.3791	4.58315	81.2917	Yes	155281	221.382	258930	1425.69	3213	Yes	91	10	29	52	38548	151.339
ERS396334	ERP004605	67.7659	5.53005	81.6051	Yes	252130	302.248	361986	1198.78	2094	Yes	121	15	28	78	53662	185.356
ERS396335	ERP004605	66.6214	5.3674	80.5657	Yes	223362	284.586	209858	1274.1	3185	Yes	112	22	20	70	45854	190.757
ERS396336	ERP004605	70.5005	5.85981	83.1172	Yes	73196	132.864	310498	1815.18	7464	Yes	58	12	13	33	19042	98.5564
ERS396337	ERP004605	62.9176	5.02064	79.797	Yes	145867	183.442	234579	1257.6	2585	Yes	63	14	13	36	35700	124.207
ERS396338	ERP004605	58.5653	4.74263	80.9801	Yes	82824	136.251	169916	1645.06	5479	Yes	41	4	10	27	20982	98.8491
ERS396339	ERP004605	57.7552	4.69521	81.295	Yes	165924	195.293	259184	1177	2251	Yes	76	12	15	49	31283	121.174
ERS396340	ERP004605	60.2195	4.93968	82.0279	Yes	116037	188.134	267577	1621.33	4650	Yes	78	7	24	47	31534	136.111
ERS396341	ERP004605	63.4451	5.05046	79.6036	Yes	180081	232.553	164531	1291.38	2679	Yes	99	9	25	65	43879	154.216
ERS396342	ERP004605	72.9252	5.8898	80.765	Yes	180668	263.809	371122	1460.19	4010	Yes	109	19	30	60	42568	185.53
ERS396343	ERP004605	66.2198	5.35213	80.8236	Yes	159316	228.323	188210	1433.14	3193	Yes	86	11	23	52	42130	159.701
ERS396344	ERP004605	75.8936	6.20963	81.8202	Yes	58774	131.236	314830	2232.9	7737	Yes	50	8	10	32	20846	106.308
ERS396345	ERP004605	74.3494	5.99947	80.6929	Yes	131286	195.506	266037	1489.16	5035	Yes	67	7	17	43	30499	140.707
ERS396346	ERP004605	64.6179	5.20474	80.5464	Yes	161559	239.103	262718	1479.97	3654	Yes	81	14	23	44	40856	168.505
ERS396347	ERP004605	77.5249	6.28194	81.0313	Yes	201278	231.675	259304	1151.02	2354	Yes	83	12	13	58	43394	148.769
ERS396348	ERP004605	65.6988	5.2609	80.076	Yes	204796	234.169	183205	1143.42	2499	Yes	80	12	16	52	40968	151.478
ERS396349	ERP004605	54.3975	4.30433	79.1273	Yes	117059	174.207	190697	1488.2	4350	Yes	61	13	12	36	27795	121.96
ERS396350	ERP004605	55.2944	4.29378	77.653	Yes	108620	172.336	194997	1586.6	5446	Yes	65	12	16	37	27172	126.284
ERS396351	ERP004605	63.3419	5.14643	81.2485	Yes	179468	229.892	319169	1280.96	2348	Yes	86	10	22	54	45920	154.009
ERS396352	ERP004605	62.2197	4.89436	78.6626	No	NULL	NULL	NULL	NULL	NULL	No	0	0	0	0	NULL	NULL
ERS396353	ERP004605	60.7622	4.83257	79.5325	Yes	77802	141.019	273647	1812.54	5219	Yes	58	8	13	37	23891	107.647
ERS396354	ERP004605	64.975	4.81345	74.0815	Yes	125832	171.029	325076	1359.19	3185	Yes	67	15	16	36	29713	117.317
ERS396355	ERP004605	84.6268	6.76788	79.9732	Yes	254518	321.841	390623	1264.51	2530	Yes	127	15	28	84	57616	213.191
ERS396356	ERP004605	66.8244	4.98073	74.5347	Yes	169841	235.849	215484	1388.65	3789	Yes	91	9	25	57	40297	164.289
ERS396357	ERP004605	66.8194	5.53104	82.7759	Yes	211696	264.48	266621	1249.34	2418	Yes	106	17	27	62	47436	168.951
ERS396358	ERP004605	64.0327	5.12222	79.9938	Yes	115682	194.108	205040	1677.95	5591	Yes	63	14	9	40	30469	143.75
ERS396359	ERP004605	63.3514	5.22528	82.481	Yes	133194	209.778	272242	1574.98	3935	Yes	83	12	21	50	37851	150.9
ERS396360	ERP004605	66.8569	5.44184	81.3954	Yes	127218	186.992	213818	1469.85	5666	Yes	66	13	12	41	25490	130.586
ERS396361	ERP004605	76.7098	6.18129	80.5802	Yes	112725	205.778	271518	1825.49	6250	Yes	70	15	13	42	31117	153.278
ERS396362	ERP004605	72.8681	5.75849	79.0262	Yes	167430	240.124	163961	1434.18	3326	Yes	91	8	28	55	42877	168.884
ERS396363	ERP004605	71.6952	5.73808	80.0344	Yes	159071	213.745	211637	1343.71	2969	Yes	76	9	16	51	37975	145.258
ERS396364	ERP004605	66.6675	5.38297	80.7435	Yes	188624	241.962	187026	1282.77	2530	Yes	99	8	26	65	45379	161.768
ERS396365	ERP004605	63.1868	5.29802	83.847	Yes	146347	210.172	220845	1436.12	3405	Yes	71	10	21	40	36769	143.458
ERS396366	ERP004605	58.912	4.74098	80.4755	Yes	160247	186.298	222311	1162.57	2024	Yes	82	11	27	44	36370	119.73
ERS396367	ERP004605	73.3394	5.81511	79.2903	Yes	171326	240.553	282864	1404.07	3189	Yes	86	9	25	52	40571	160.721
ERS396368	ERP004605	65.8656	5.30976	80.6151	Yes	162403	228.727	217139	1408.39	3014	Yes	81	14	14	53	44119	161.052
ERS396369	ERP004605	69.6136	5.63154	80.8972	Yes	187807	235.539	263913	1254.16	2445	Yes	92	13	23	56	41671	153.227
ERS396370	ERP004605	69.6686	5.52881	79.3587	Yes	133272	171.843	173954	1289.42	2694	Yes	61	9	14	38	30065	112.425
ERS396371	ERP004605	73.8474	5.81549	78.75	Yes	207747	266.442	184573	1282.53	3400	Yes	87	13	18	56	41838	175.871
ERS396372	ERP004605	68.4688	5.3889	78.7059	Yes	130914	198.994	273150	1520.03	4833	Yes	67	13	22	32	30233	138.799
ERS396373	ERP004605	67.1328	5.38077	80.1511	Yes	178852	254.698	198812	1424.07	2910	Yes	108	15	28	65	48011	174.105
ERS396374	ERP004605	69.6464	5.68057	81.563	Yes	215419	274.936	313850	1276.29	2761	Yes	122	15	30	77	51352	186.299
ERS396375	ERP004605	54.3616	4.30739	79.2359	Yes	105368	165.128	226922	1567.15	4537	Yes	53	11	15	27	26691	117.983
ERS396376	ERP004605	64.4326	5.15135	79.9494	Yes	156537	232.55	219293	1485.59	4284	Yes	91	12	25	54	35952	159.282
ERS396377	ERP004605	66.0841	5.24328	79.3425	Yes	223281	280.618	238434	1256.8	2962	Yes	109	12	34	63	49964	187.323
ERS396378	ERP004605	80.0679	6.49138	81.0735	Yes	166916	248.609	304693	1489.43	4326	Yes	94	13	24	57	37832	169.554
ERS396379	ERP004605	71.1366	5.72314	80.4528	Yes	183081	230.633	177486	1259.73	3362	Yes	84	13	19	52	39137	159.184
ERS396380	ERP004605	58.3611	4.78791	82.0394	Yes	173199	252.607	231133	1458.48	3516	Yes	86	9	32	45	41834	161.907
ERS396381	ERP004605	60.9274	4.83902	79.4227	Yes	158914	222.242	427643	1398.51	2836	Yes	74	15	13	46	42190	153.586
ERS396382	ERP004605	66.6398	5.26506	79.0077	Yes	159158	181.743	213467	1141.9	2507	Yes	68	9	13	46	32985	118.562
ERS396383	ERP004605	73.1026	5.89518	80.6425	Yes	164651	224.744	173898	1364.97	3464	Yes	87	13	24	50	36765	152.305
ERS396384	ERP004605	73.0662	5.91719	80.984	Yes	222468	275.702	237366	1239.29	2472	Yes	111	16	25	70	48949	176.465
ERS396385	ERP004605	65.6774	5.25894	80.0722	Yes	177141	249.172	178388	1406.63	3421	Yes	106	13	25	68	43631	174.006
ERS396386	ERP004605	69.4234	5.78521	83.3323	Yes	94775	158.024	277071	1667.36	4013	Yes	59	11	8	40	28256	115.994
ERS396387	ERP004605	61.7897	5.04072	81.5786	Yes	133577	202.314	181803	1514.59	3828	Yes	69	12	13	44	31205	125.935
ERS396388	ERP004605	65.0987	5.19747	79.8398	Yes	181453	260.197	250392	1433.96	3624	Yes	82	15	17	50	44826	182.062
ERS396389	ERP004605	62.9305	5.06882	80.5462	Yes	226043	279.86	191161	1238.08	2486	Yes	118	10	29	79	53178	186.113
ERS396390	ERP004605	55.4566	4.44588	80.1685	Yes	172153	238.704	246720	1386.58	4415	Yes	85	15	19	51	37413	167.689
ERS396391	ERP004605	73.6848	5.8895	79.9283	Yes	188888	263.088	207961	1392.83	3109	Yes	102	18	22	62	46232	171.797
ERS396392	ERP004605	64.5545	5.18065	80.2524	Yes	88040	159.329	188703	1809.73	5905	Yes	56	10	13	33	24743	115.776
ERS396393	ERP004605	71.3522	5.66612	79.4105	Yes	178075	236.71	483157	1329.27	2780	Yes	92	13	22	57	43771	161.273
ERS396394	ERP004605	76.5112	6.15512	80.4473	Yes	163230	253.246	233643	1551.47	3951	Yes	112	8	32	72	45391	184.286
ERS396395	ERP004605	63.7198	5.10499	80.1163	Yes	199640	241.726	236928	1210.81	2742	Yes	91	16	14	61	41685	152.707
ERS396396	ERP004605	68.6	5.46488	79.663	Yes	180214	250.863	305345	1392.03	3328	Yes	93	16	19	58	43849	173.262
ERS396397	ERP004605	62.9787	5.05488	80.2632	Yes	223395	285.054	191760	1276.01	2555	Yes	113	12	21	80	50908	184.401
ERS396398	ERP004605	79.122	6.53463	82.5894	Yes	207346	317.217	237676	1529.89	4071	Yes	129	15	36	78	54852	215.024
ERS396399	ERP004605	66.7471	5.44564	81.5862	Yes	137941	189.151	161190	1371.24	3062	Yes	74	10	19	45	33807	126.152
ERS396400	ERP004605	61.8387	4.91741	79.52	Yes	147905	166.769	329533	1127.54	1986	Yes	61	9	9	43	28909	102.676
ERS396401	ERP004605	61.6462	5.00622	81.2089	Yes	245388	293.529	193560	1196.18	2196	Yes	138	14	31	93	58323	191.999
ERS396402	ERP004605	83.8051	7.07723	84.4487	Yes	139057	260.403	368658	1872.63	6256	Yes	91	18	20	53	38889	191.758
ERS396403	ERP004605	75.5409	6.41058	84.8623	Yes	67325	168.504	369269	2502.84	14997	Yes	65	14	17	34	19495	133.07
ERS396404	ERP004605	65.2199	5.44983	83.5608	Yes	77491	122.803	199877	1584.74	3884	Yes	46	4	16	26	22287	89.7498
ERS396405	ERP004605	90.4982	7.65103	84.5434	Yes	31921	105.625	302747	3308.96	21637	Yes	44	7	7	30	11372	87.2053
ERS396406	ERP004605	66.7257	5.42406	81.2889	Yes	128139	230.95	351135	1802.34	6208	Yes	91	15	26	50	33404	170.582
ERS396407	ERP004605	64.048	5.42285	84.6685	Yes	124853	182.457	201637	1461.38	3159	Yes	73	4	16	53	34356	128.682
ERS396408	ERP004605	79.3144	6.6298	83.5888	Yes	136360	232.828	269701	1707.45	4657	Yes	91	9	19	63	39799	164.009
ERS396409	ERP004605	69.5323	5.59542	80.4723	Yes	168225	216.399	191659	1286.36	3233	Yes	80	12	17	51	33306	136.196
ERS396410	ERP004605	90.7829	7.22318	79.5655	Yes	238289	309.328	340551	1298.12	2938	Yes	129	14	35	80	56013	213.669
ERS396411	ERP004605	64.4323	5.29726	82.2144	Yes	143338	197.723	276957	1379.42	2742	Yes	86	11	16	59	39046	137.764
ERS396412	ERP004605	71.0799	5.88876	82.8471	Yes	86439	140.198	205342	1621.93	5186	Yes	46	9	11	26	21871	100.488
ERS396413	ERP004605	52.9549	4.42356	83.5346	Yes	116053	181.933	247555	1567.67	4561	Yes	63	7	17	39	28585	127.533
ERS396414	ERP004605	68.6144	5.6606	82.4987	Yes	124008	198.848	154359	1603.51	4262	Yes	80	10	17	53	32523	139.05
ERS396415	ERP004605	80.4227	6.50108	80.8364	Yes	154771	184.699	258293	1193.37	2749	Yes	82	10	18	54	33004	123.42
ERS396416	ERP004605	66.1761	5.48527	82.889	Yes	117529	170.634	245164	1451.85	3263	Yes	59	7	11	41	31500	116.186
ERS396417	ERP004605	92.0613	7.45398	80.9676	Yes	199773	272.859	319053	1365.85	3456	Yes	107	14	22	71	46929	186.044
ERS396418	ERP004605	57.5966	4.76207	82.6797	Yes	50604	107.127	301694	2116.97	8294	Yes	38	6	12	20	15772	84.0477
ERS396419	ERP004605	64.8484	5.35885	82.6366	Yes	129405	222.609	482641	1720.25	4671	Yes	100	10	25	65	37935	165.156
ERS396420	ERP004605	68.2306	5.66555	83.0353	Yes	192024	269.274	356123	1402.29	2823	Yes	101	14	25	62	52441	187.656
ERS396421	ERP004605	69.0365	5.76087	83.4467	Yes	147603	218.158	325523	1478	3318	Yes	77	8	14	55	35838	146.717
ERS396422	ERP004605	57.3177	4.68008	81.6516	Yes	145105	223.134	232003	1537.74	4291	Yes	77	12	22	43	38338	161.798
ERS396423	ERP004605	25.339	2.05781	81.211	Yes	117536	120.587	168989	1025.96	1733	Yes	43	3	9	31	19129	64.6918
ERS396424	ERP004605	71.3302	5.79049	81.1786	Yes	168813	207.255	198889	1227.72	2406	Yes	74	8	16	50	41034	134.731
ERS396425	ERP004605	73.8284	5.99183	81.159	Yes	35868	98.6704	271197	2750.93	10838	Yes	33	5	10	18	13146	80.4435
ERS396426	ERP004605	58.0249	4.8442	83.4848	Yes	87718	160.4	369224	1828.59	6164	Yes	67	7	18	42	22273	114.031
ERS396427	ERP004605	76.4886	6.10117	79.7657	Yes	281446	278.682	202118	990.18	1671	Yes	79	7	20	52	48203	158.173
ERS396428	ERP004605	60.2313	5.17213	85.871	Yes	188517	280.701	259139	1489	3378	Yes	112	14	16	82	46693	182.573
ERS396429	ERP004605	68.932	5.47539	79.4317	Yes	222912	261.285	326434	1172.14	2224	Yes	91	10	15	66	48391	166.699
ERS396430	ERP004605	61.3182	5.16644	84.2563	Yes	155445	210.52	223679	1354.31	2860	Yes	85	8	22	55	38349	139.636
ERS396431	ERP004605	77.0462	6.26483	81.3127	Yes	151936	226.705	205612	1492.11	4003	Yes	89	9	17	63	37623	151.896
ERS396432	ERP004605	70.9491	5.7032	80.3843	Yes	172415	224.953	512123	1304.72	3035	Yes	84	9	21	54	41220	153.183
ERS396433	ERP004605	69.8939	5.80401	83.0403	Yes	173519	244.966	336430	1411.75	3060	Yes	105	10	21	74	43612	167.739
ERS396434	ERP004605	69.4866	5.64427	81.2282	Yes	145116	226.83	261486	1563.1	3835	Yes	92	7	26	59	40025	160.11
ERS396435	ERP004605	71.6913	6.00542	83.7678	Yes	157979	259.323	288289	1641.5	4587	Yes	106	12	31	63	41443	186.538
ERS396436	ERP004605	83.1567	6.71663	80.7708	Yes	118098	218.03	256321	1846.18	6122	Yes	80	14	16	50	33552	154.045
ERS396437	ERP004605	63.787	5.30365	83.1463	Yes	112801	187.201	303767	1659.57	4758	Yes	68	7	16	45	30665	135.757
ERS396438	ERP004605	93.5766	7.94748	84.9302	Yes	90052	197.424	294194	2192.33	8809	Yes	78	18	19	41	28129	154.696
ERS396439	ERP004605	80.4108	6.68947	83.1912	Yes	167026	236.893	354550	1418.3	3002	Yes	82	14	14	54	42179	161.861
ERS396440	ERP004605	83.0996	7.13663	85.8805	Yes	260331	348.923	373580	1340.3	2609	Yes	137	22	27	88	61100	225.652
ERS396441	ERP004605	83.2349	6.7054	80.56	Yes	177754	254.982	308096	1434.46	3381	Yes	103	15	17	71	43990	177.433
ERS396442	ERP004605	85.6774	6.9284	80.8661	Yes	182431	270.096	304604	1480.54	4121	Yes	103	13	18	72	43951	187.335
ERS396443	ERP004605	77.033	6.3808	82.832	Yes	97943	141.049	192471	1440.11	3460	Yes	52	9	9	34	22649	89.7763
ERS396444	ERP004605	77.3734	6.27762	81.1341	Yes	177135	254.147	355392	1434.76	3222	Yes	99	12	27	60	42826	172.09
ERS396445	ERP004605	90.2037	7.33719	81.3403	Yes	112153	203.864	252269	1817.73	8811	Yes	75	10	25	40	24420	141.532
ERS396446	ERP004605	69.9743	5.64978	80.7408	Yes	190663	268.673	538181	1409.15	3162	Yes	112	12	27	73	48292	186.238
ERS396447	ERP004605	104.287	8.63737	82.8232	Yes	195965	310.771	286479	1585.85	4812	Yes	115	19	23	73	49602	224.006
ERS396448	ERP004605	73.937	6.21534	84.0626	Yes	110121	172.14	292758	1563.19	4550	Yes	53	11	9	33	25826	121.153
ERS396449	ERP004605	75.3322	6.20871	82.4178	Yes	83757	131.038	251584	1564.5	7564	Yes	49	11	11	27	15101	91.3071
ERS396450	ERP004605	75.7682	6.24277	82.393	Yes	120350	204.262	529438	1697.23	5819	Yes	75	15	18	42	29139	146.714
ERS396451	ERP004605	62.6227	5.12183	81.7888	Yes	123978	181.937	244738	1467.49	4193	Yes	63	12	17	34	29169	125.49
ERS396452	ERP004605	66.6118	5.50362	82.6223	Yes	129880	225.757	312165	1738.2	5871	Yes	101	9	22	70	34040	161.066
ERS396453	ERP004605	59.2069	4.72229	79.7591	Yes	178185	259.728	266770	1457.63	4041	Yes	105	22	24	59	39513	170.488
ERS396454	ERP004605	61.5905	5.0356	81.7593	Yes	113098	188.598	241404	1667.56	4469	Yes	67	10	22	35	33516	139.672
ERS396455	ERP004605	61.7042	5.10767	82.7768	Yes	120674	218.438	306974	1810.15	5670	Yes	80	11	15	54	34862	163.256
ERS396456	ERP004605	63.4428	5.24444	82.664	Yes	154033	247.04	193860	1603.81	4416	Yes	82	12	17	53	36764	166.689
ERS396457	ERP004605	75.4817	6.25991	82.9328	Yes	141636	237.833	349219	1679.18	4115	Yes	86	8	25	53	36201	151.61
ERS396458	ERP004605	74.9225	6.07165	81.0391	Yes	128509	211.992	255318	1649.63	4999	Yes	82	12	18	52	35616	156.576
ERS396459	ERP004605	75.4277	6.27764	83.2272	Yes	86153	187.634	531508	2177.92	10520	Yes	77	17	16	44	22519	136.692
ERS396460	ERP004605	98.2766	8.09286	82.3478	Yes	45614	128.476	235087	2816.6	14146	Yes	43	7	13	23	14517	101.381
ERS396461	ERP004605	74.2185	6.00439	80.9015	Yes	135645	230.883	351483	1702.12	5626	Yes	88	10	18	60	35637	167
ERS396462	ERP004605	82.4749	6.68523	81.0577	Yes	84909	174.904	462064	2059.9	8621	Yes	51	11	13	27	22985	120.38
ERS396463	ERP004605	60.313	4.93276	81.7861	Yes	69929	141.143	193039	2018.38	6966	Yes	44	7	9	28	21660	106.598
ERS396464	ERP004605	92.8223	7.54698	81.3057	Yes	57046	109.429	326720	1918.26	7766	Yes	36	6	7	23	16137	86.6231
ERS396465	ERP004605	76.0309	6.19425	81.4702	Yes	74522	156.506	327502	2100.13	7038	Yes	60	14	10	36	23761	118.602
ERS396466	ERP004605	115.825	9.59933	82.8781	Yes	41540	96.5366	711730	2323.94	12100	Yes	38	7	4	27	11911	76.5359
ERS396467	ERP004605	98.6073	7.98633	80.9912	Yes	118154	197.697	186900	1673.22	4916	Yes	64	10	17	37	31187	140.178
ERS396468	ERP004605	94.7071	7.6738	81.0267	Yes	57743	145.142	221440	2513.59	12756	Yes	57	12	11	34	17486	114.48
ERS396469	ERP004605	72.3099	5.7796	79.9281	Yes	62486	101.984	355508	1632.11	7134	Yes	27	5	9	13	12094	71.0867
ERS396470	ERP004605	68.6808	5.87701	85.57	Yes	82417	163.375	161621	1982.29	7175	Yes	53	10	14	29	23240	121.035
ERS396471	ERP004605	97.0689	7.75065	79.8469	Yes	201422	258.936	152634	1285.54	2576	Yes	89	9	28	52	48120	165.614
ERS396472	ERP004605	65.6911	5.34858	81.4202	Yes	140074	216.933	233031	1548.7	4723	Yes	77	11	18	48	34650	152.991
ERS396473	ERP004605	102.762	8.52036	82.9133	Yes	34543	73.7762	711728	2135.78	8790	Yes	28	6	8	14	10195	57.5809
ERS396474	ERP004605	65.4576	5.43419	83.0183	Yes	138973	200.527	182857	1442.92	3324	Yes	71	8	16	47	36304	140.498
ERS396475	ERP004605	94.4316	7.93348	84.0131	Yes	90004	139.596	188780	1551	4086	Yes	47	11	9	27	21823	97.4211
ERS396476	ERP004605	89.6372	7.50034	83.6745	Yes	88150	132.028	295374	1497.77	4398	Yes	52	12	6	34	21660	95.0422
ERS396477	ERP004605	93.4974	7.92247	84.7347	Yes	112536	200.881	333523	1785.04	5377	Yes	83	13	22	48	34770	153.902
ERS396478	ERP004605	83.6072	6.88418	82.3396	Yes	89836	167.751	427133	1867.31	6055	Yes	66	12	12	42	26634	128.233
ERS396479	ERP004605	89.79	7.39505	82.3594	Yes	83374	155.699	378032	1867.48	7179	Yes	60	18	12	30	22438	115.513
ERS396480	ERP004605	70.5523	5.89358	83.5349	Yes	162926	275.804	327171	1692.82	4857	Yes	94	18	18	58	47386	200.631
ERS396481	ERP004605	75.4643	6.20919	82.2798	Yes	199132	279.035	286491	1401.26	3126	Yes	106	13	21	72	49570	194.193
ERS396482	ERP004605	68.8538	5.71479	82.999	Yes	17664	75.8813	562268	4295.82	27567	Yes	29	11	6	12	6053	65.2243
ERS396483	ERP004605	78.9394	6.7115	85.021	Yes	166599	311.588	463191	1870.29	5259	Yes	117	15	27	75	52851	238.126
ERS396484	ERP004605	83.6476	7.12103	85.1314	Yes	185556	306.272	535530	1650.56	4696	Yes	111	21	26	64	48203	221.243
ERS396485	ERP004605	69.6841	5.8775	84.3448	Yes	51711	107.285	487738	2074.7	8080	Yes	42	5	4	33	15749	83.613
ERS396486	ERP004605	86.0376	7.16088	83.2297	Yes	79203	155.778	578243	1966.82	8432	Yes	64	7	16	41	18392	101.252
ERS396487	ERP004605	80.5901	6.7126	83.2931	Yes	221051	330.1	289798	1493.32	3489	Yes	132	17	36	79	55619	219.814
ERS396488	ERP004605	68.5222	5.50719	80.3709	Yes	151171	233.59	236260	1545.2	3949	Yes	88	12	25	51	40130	167.017
ERS396489	ERP004605	102.146	8.21995	80.4723	Yes	199370	314.056	569721	1575.24	4615	Yes	132	22	42	68	51779	230.631
ERS396490	ERP004605	69.7602	5.58286	80.0294	Yes	36465	58.1015	334222	1593.35	8659	Yes	21	9	3	9	7375	40.8612
ERS396491	ERP004605	81.2687	6.5491	80.5858	Yes	137779	223.894	202147	1625.02	4947	Yes	87	17	19	51	34738	154.767
ERS396492	ERP004605	81.0964	6.85909	84.5794	Yes	166495	296.656	450303	1781.77	6962	Yes	111	21	23	67	43311	221.635
ERS396493	ERP004605	109.067	8.83454	81.0013	Yes	156419	259.517	428587	1659.12	7312	Yes	111	21	18	72	33662	172.6
ERS396494	ERP004605	81.0487	6.58202	81.2106	Yes	118085	162.571	324833	1376.72	3341	Yes	47	11	12	24	25248	105.055
ERS396495	ERP004605	84.5782	7.16883	84.7598	Yes	201345	307.41	514021	1526.78	4000	Yes	120	21	28	71	51603	220.696
ERS396496	ERP004605	70.9052	6.03233	85.076	Yes	119534	202.016	334320	1690.03	7877	Yes	75	14	20	41	27406	147.472
ERS396497	ERP004605	80.5371	6.94999	86.2954	Yes	146362	280.864	460274	1918.97	6862	Yes	110	19	28	63	39436	207.641
ERS396498	ERP004605	71.798	6.03896	84.1104	Yes	160626	260.423	447716	1621.3	5095	Yes	102	16	18	68	38561	181.497
ERS396499	ERP004605	83.5191	6.95631	83.29	Yes	125499	209.106	491214	1666.2	5923	Yes	70	13	15	42	32059	152.973
ERS396500	ERP004605	77.3548	6.57133	84.9505	Yes	194090	257.429	669762	1326.34	2887	Yes	112	12	31	69	49776	180.559
ERS396501	ERP004605	85.6565	7.20611	84.128	Yes	93277	169.289	390058	1814.91	9947	Yes	67	14	14	39	20709	126.158
ERS396502	ERP004605	73.7846	6.20269	84.0648	Yes	146534	258.678	533814	1765.31	5714	Yes	99	18	21	60	40368	184.537
ERS396503	ERP004605	87.1647	7.40255	84.926	Yes	190573	289.229	417698	1517.68	4118	Yes	107	22	18	67	44599	193.412
ERS396504	ERP004605	77.012	6.59404	85.6236	Yes	97517	225.564	533822	2313.08	9217	Yes	88	21	20	47	32794	179.439
ERS396505	ERP004605	84.5245	7.15779	84.683	Yes	229696	343.2	337081	1494.15	4498	Yes	149	19	39	91	50449	224.371
ERS396506	ERP004605	81.5608	6.89096	84.4886	Yes	176892	254.418	445290	1438.27	4038	Yes	96	20	26	50	40512	178.871
ERS396507	ERP004605	78.8526	6.66439	84.517	Yes	186452	304.006	302131	1630.48	4796	Yes	122	14	26	82	49117	220.624
ERS396508	ERP004605	72.8985	6.20557	85.1262	Yes	157432	286.95	363114	1822.69	6853	Yes	109	27	25	57	41698	214.474
ERS396509	ERP004605	82.5198	7.03433	85.2441	Yes	80772	188.039	834950	2328.02	10421	Yes	73	12	21	40	23868	139.293
ERS396510	ERP004605	76.4683	6.4636	84.5266	Yes	151993	270.33	520488	1778.57	6288	Yes	99	25	18	56	40328	189.153
ERS396511	ERP004605	82.7203	7.07119	85.4832	Yes	154637	306.896	354281	1984.62	7620	Yes	128	21	40	67	44949	237.6
ERS396512	ERP004605	57.0108	4.79409	84.0909	Yes	45682	113.674	287700	2488.37	19366	Yes	41	11	10	20	13257	92.4487
ERS396513	ERP004605	70.0319	6.20143	88.5515	Yes	72989	194.378	593439	2663.11	13948	Yes	82	23	13	46	22754	149.198
ERS396514	ERP004605	62.0521	5.25233	84.6439	Yes	30241	89.425	605554	2957.08	28726	Yes	36	11	6	19	9690	74.8954
ERS396515	ERP004605	134.191	11.3584	84.6429	Yes	138890	248.412	387780	1788.55	6054	Yes	112	15	24	73	38258	182.782
ERS396516	ERP004605	75.7811	6.44084	84.9928	Yes	134544	249.837	446458	1856.91	7589	Yes	93	18	22	53	35027	186.751
ERS396517	ERP004605	82.3161	6.96834	84.6534	Yes	204852	327.712	452460	1599.75	4352	Yes	132	21	27	84	55173	229.891
ERS396518	ERP004605	67.1163	5.66925	84.4691	Yes	145585	231.054	337514	1587.07	4935	Yes	102	14	22	66	34807	164.524
ERS396519	ERP004605	77.9471	6.5078	83.49	Yes	172698	294.134	748419	1703.17	4846	Yes	109	20	21	68	42793	191.815
ERS396520	ERP004605	58.3251	4.9258	84.4543	Yes	68320	174.85	373397	2559.28	12480	Yes	78	17	19	42	22429	143.606
ERS396521	ERP004605	72.754	6.16646	84.7576	Yes	153827	264.144	283494	1717.15	5180	Yes	88	17	21	50	38091	178.478
ERS396522	ERP004605	62.179	5.29478	85.1538	Yes	187358	230.783	329412	1231.77	2222	Yes	89	11	15	63	40865	145.362
ERS396523	ERP004605	87.1584	7.36022	84.4465	Yes	170948	301.156	372101	1761.68	4953	Yes	124	17	28	79	49934	209.578
ERS396524	ERP004605	79.3501	6.70141	84.4537	Yes	62871	157.196	584432	2500.29	11821	Yes	57	12	17	28	20059	124.742
ERS396525	ERP004605	87.3514	7.45346	85.3273	Yes	97187	203.801	325248	2097	9128	Yes	74	12	14	48	27380	151.828
ERS396526	ERP004605	65.2343	5.51858	84.5963	Yes	80479	156.789	323819	1948.2	9516	Yes	56	14	11	31	18903	116.451
ERS396527	ERP004605	86.4163	7.28732	84.328	Yes	171132	310.385	455544	1813.72	4934	Yes	130	16	33	81	53174	224.072
ERS396528	ERP004605	81.4357	6.92546	85.0421	Yes	158126	277.423	396246	1754.44	5028	Yes	107	15	24	68	44640	200.876
ERS396529	ERP004605	82.9787	6.82328	82.2293	Yes	178343	275.064	236973	1542.33	4272	Yes	99	21	19	59	43662	191.085
ERS396530	ERP004605	93.5057	7.75177	82.9016	Yes	107365	206.191	218617	1920.47	6818	Yes	73	12	14	47	30854	147.039
ERS396531	ERP004605	51.8336	4.16593	80.3711	Yes	112053	193.084	224992	1723.15	5703	Yes	66	10	18	38	30280	144.83
ERS396532	ERP004605	65.3324	5.3953	82.5823	Yes	161752	244.796	299187	1513.4	3796	Yes	108	19	17	72	40452	169.531
ERS396533	ERP004605	65.1458	5.30921	81.4974	No	NULL	NULL	NULL	NULL	NULL	No	0	0	0	0	NULL	NULL
ERS396534	ERP004605	70.9327	5.78781	81.5957	Yes	97496	172.091	347996	1765.11	5004	Yes	58	13	17	28	27364	126.525
ERS396535	ERP004605	3.01852	0.254144	84.195	Yes	9202	10.7546	43021	1168.73	1993	Yes	2	1	1	0	1712	6.17452
ERS396536	ERP004605	70.6159	6.02073	85.2603	Yes	221159	321.354	279158	1453.05	3653	Yes	129	21	27	81	53444	221.08
ERS396537	ERP004605	89.4991	7.46591	83.4188	Yes	121737	218.156	459903	1792.03	5366	Yes	75	9	15	51	34722	153.42
ERS396538	ERP004605	2.12677	0.182179	85.6599	Yes	3150	1.74793	8512	554.9	618	No	0	0	0	0	NULL	NULL
ERS396539	ERP004605	70.2283	5.72983	81.5886	Yes	152137	227.895	307538	1497.96	3833	Yes	80	10	24	46	38565	157.011
ERS396540	ERP004605	78.2371	6.43404	82.2377	Yes	216903	313.646	393748	1446.02	3537	Yes	109	13	28	68	54724	217.894
ERS396541	ERP004605	63.938	5.21431	81.5526	Yes	178891	240.601	188608	1344.96	3240	Yes	93	12	23	58	38284	156.882
ERS473023	ERP005989	43.4636	4.33606	99.7632	Yes	55108	134.143	489698	2434.18	13544	Yes	52	12	13	27	15333	105.151
ERS473024	ERP005989	38.5844	3.84173	99.5669	Yes	57256	99.8348	324309	1743.66	4343	Yes	40	6	12	22	17052	72.2562
ERS473025	ERP005989	32.1904	3.20435	99.5434	Yes	6126	26.4328	319833	4314.85	54798	Yes	6	5	0	1	1236	23.3749
ERS473026	ERP005989	40.4649	4.03253	99.6551	Yes	15621	51.991	324326	3328.27	20747	Yes	20	5	1	14	5720	44.3394
ERS473027	ERP005989	39.1615	3.90185	99.6348	Yes	128107	193.688	399790	1511.92	3161	Yes	69	8	14	47	35562	134.284
ERS473028	ERP005989	42.9375	4.28339	99.7587	Yes	9653	34.3006	494497	3553.36	22970	Yes	15	6	4	5	2842	29.0278
ERS473029	ERP005989	47.727	4.75961	99.7256	Yes	42741	108.788	302377	2545.28	10474	Yes	40	5	8	27	14547	88.2718
ERS473030	ERP005989	35.1249	3.49427	99.4813	Yes	25927	52.506	264849	2025.15	4596	Yes	24	2	5	17	9853	41.4934
ERS473031	ERP005989	32.3591	3.21492	99.3513	Yes	3453	10.2379	265145	2964.93	41665	Yes	4	3	1	0	740	8.51388
ERS473032	ERP005989	45.9883	4.57967	99.5833	Yes	176912	250.922	330710	1418.34	2531	Yes	82	12	14	56	51347	173.785
ERS473033	ERP005989	33.2924	3.32326	99.8204	Yes	2704	11.3388	474198	4193.33	149762	Yes	3	2	0	1	98	9.76012
ERS473034	ERP005989	46.0077	4.58849	99.7331	Yes	90731	194.333	466099	2141.86	7373	Yes	75	14	15	46	28732	147.528
ERS473035	ERP005989	56.112	5.60004	99.801	Yes	45690	94.2975	426071	2063.85	10089	Yes	36	10	5	21	12122	72.1139
ERS473036	ERP005989	34.4832	3.4413	99.7965	Yes	30761	46.7083	246917	1518.42	4721	Yes	20	2	5	13	5882	31.8235
ERS473037	ERP005989	33.8305	3.37478	99.7557	Yes	14387	41.7142	414510	2899.44	10412	Yes	16	4	5	7	5529	35.0292
ERS473038	ERP005989	44.8319	4.47153	99.7401	Yes	90010	192.278	389497	2136.18	7535	Yes	100	12	23	65	27282	142.592
ERS473039	ERP005989	39.304	3.91917	99.7144	Yes	24951	71.1974	540096	2853.49	24895	Yes	30	12	5	13	5703	57.4739
ERS473040	ERP005989	34.939	3.48171	99.6513	Yes	6258	27.6677	287329	4421.17	38032	Yes	12	4	3	5	1937	23.8168
ERS473041	ERP005989	45.8102	4.5676	99.707	Yes	181745	270.529	335957	1488.51	3162	Yes	102	20	17	65	48488	190.451
ERS473042	ERP005989	28.0669	2.80084	99.7918	Yes	10728	30.3013	273072	2824.51	19410	Yes	10	5	0	5	3258	25.5969
ERS473043	ERP005989	33.2415	3.31555	99.7413	Yes	72483	151.881	286510	2095.4	7881	Yes	61	7	10	44	18423	98.0386
ERS473044	ERP005989	59.4688	5.9337	99.7783	Yes	33644	97.0031	427680	2883.22	19552	Yes	34	7	13	14	11593	79.8743
ERS473045	ERP005989	46.2077	4.60343	99.6246	Yes	8166	30.9682	498763	3792.33	28235	Yes	12	3	3	6	2710	26.0692
ERS473046	ERP005989	44.4462	4.42593	99.5793	Yes	2928	6.80903	129067	2325.49	17828	Yes	2	1	0	1	432	5.37686
ERS473047	ERP005989	54.7286	5.45818	99.7318	Yes	89117	187.028	333796	2098.68	8237	Yes	64	13	14	37	26464	138.717
ERS473048	ERP005989	41.0395	4.09277	99.7276	Yes	68960	141.456	376216	2051.28	13058	Yes	49	12	11	26	17029	107.279
ERS473049	ERP005989	37.0944	3.69518	99.6155	Yes	31034	81.1213	347227	2613.95	13096	Yes	29	7	8	14	11057	67.153
ERS473050	ERP005989	43.1332	4.29867	99.6604	Yes	7155	25.3018	214364	3536.24	15664	Yes	9	4	4	1	2798	21.6715
ERS473051	ERP005989	49.156	4.90375	99.759	Yes	205122	294.123	325744	1433.89	2633	Yes	116	11	25	80	58031	192.702
ERS473052	ERP005989	46.858	4.676	99.7909	Yes	43002	90.3306	385639	2100.61	17306	Yes	26	5	5	16	9125	67.4891
ERS473053	ERP005989	40.6439	4.0483	99.6039	Yes	17918	48.3275	635592	2697.15	20912	Yes	19	5	7	7	5867	39.9928
ERS473054	ERP005989	38.2777	3.81995	99.7956	Yes	6997	22.7654	468677	3253.6	27698	Yes	8	2	2	4	2082	20.2709
ERS473055	ERP005989	37.9568	3.78408	99.6943	Yes	145781	228.508	468648	1567.48	3532	Yes	98	11	18	69	40527	157.127
ERS473056	ERP005989	49.8167	4.96258	99.6168	Yes	13533	68.5482	385725	5065.26	52192	Yes	27	13	5	9	5699	61.386
ERS473057	ERP005989	45.4185	4.53493	99.8476	Yes	26195	65.5902	360597	2503.92	13514	Yes	24	2	8	14	7074	49.8706
ERS473058	ERP005989	46.7648	4.6663	99.7822	Yes	11087	33.1133	416664	2986.68	10518	Yes	9	4	1	4	2689	21.9993
ERS473059	ERP005989	46.9764	4.68872	99.81	Yes	488	8.7644	306096	17959.8	69686	Yes	4	2	0	2	227	8.12276
ERS473060	ERP005989	36.9072	3.68031	99.7181	Yes	125952	194.726	274810	1546.03	3473	Yes	66	10	22	34	34089	135.264
ERS473061	ERP005989	45.2157	4.5134	99.8192	Yes	29539	72.3722	418573	2450.06	24777	Yes	51	5	6	40	7520	53.5456
ERS473062	ERP005989	49.0681	4.89636	99.787	Yes	8302	31.661	420997	3813.66	23595	Yes	14	5	1	8	3614	28.1265
ERS473063	ERP005989	32.7674	3.2659	99.6692	Yes	3298	7.00718	320940	2124.68	76996	Yes	2	1	0	1	338	5.15366
ERS473064	ERP005989	42.1493	4.20492	99.7625	Yes	96574	196.339	494291	2033.04	7658	Yes	83	14	18	51	28132	151.501
ERS473065	ERP005989	40.1111	4.00262	99.7884	Yes	57998	124.213	276312	2141.69	7754	Yes	45	10	13	22	18420	96.7516
ERS473066	ERP005989	40.8611	4.07858	99.8156	Yes	10916	54.9628	369778	5035.07	37410	Yes	23	9	7	7	4057	47.0433
ERS473067	ERP005989	37.3299	3.72481	99.7809	Yes	12922	61.2545	286391	4740.33	24556	Yes	24	6	4	14	4943	47.8275
ERS473068	ERP005989	38.2047	3.80885	99.6959	Yes	142425	242.109	372101	1699.91	3907	Yes	123	15	22	86	44719	170.889
ERS473069	ERP005989	47.0597	4.69634	99.7953	Yes	57849	105.05	285485	1815.94	5214	Yes	38	5	10	23	17383	79.596
ERS473070	ERP005989	48.3188	4.8207	99.7685	Yes	19771	83.4613	459551	4221.4	28763	Yes	33	6	11	16	7960	70.8957
ERS473071	ERP005989	41.1481	4.10507	99.7633	Yes	2530	18.8948	255323	7468.29	41415	Yes	6	5	0	1	733	16.7965
ERS473072	ERP005989	39.187	3.90606	99.6774	Yes	166487	230.586	392818	1385.01	2606	Yes	101	11	25	65	43345	155.788
ERS473073	ERP005989	42.0243	4.19253	99.7645	Yes	34064	68.5377	412759	2012.03	5787	Yes	29	5	8	16	10056	51.1801
ERS473074	ERP005989	43.1273	4.30374	99.7915	Yes	10409	34.7866	412765	3341.98	30748	Yes	14	4	4	6	3287	29.8045
ERS473075	ERP005989	32.2886	3.22231	99.7973	Yes	5828	25.0372	433342	4296.02	22063	Yes	11	7	3	1	2286	22.1031
ERS473076	ERP005989	38.7011	3.85888	99.7098	Yes	197078	270.963	273102	1374.9	2508	Yes	106	11	22	73	53081	180.12
ERS473077	ERP005989	39.7151	3.9649	99.8335	Yes	41880	75.0089	258891	1791.04	6278	Yes	36	4	9	23	10435	54.2015
ERS473078	ERP005989	34.1628	3.40769	99.7488	Yes	36808	93.4673	512458	2539.32	19600	Yes	30	8	3	19	8244	70.4365
ERS473079	ERP005989	35.8334	3.56351	99.4466	Yes	43102	60.7576	242217	1409.62	2483	Yes	19	5	4	10	11754	41.1937
ERS473080	ERP005989	35.5928	3.54987	99.7355	Yes	4785	20.5571	312068	4296.14	46979	Yes	5	3	0	2	1971	17.8315
ERS473081	ERP005989	41.7889	4.16757	99.7291	Yes	161478	238.596	378048	1477.58	2603	Yes	84	10	19	55	45259	151.611
ERS473082	ERP005989	39.4225	3.92885	99.66	Yes	83556	156.448	310413	1872.37	4703	Yes	58	5	13	40	27406	118.296
ERS473083	ERP005989	30.7728	3.0547	99.2663	Yes	28867	59.0972	193052	2047.22	5585	Yes	24	6	10	8	10029	46.1905
ERS473084	ERP005989	40.5949	4.04363	99.6095	Yes	6659	40.2939	433475	6051.05	27054	Yes	15	4	4	7	3061	36.4485
ERS473085	ERP005989	37.3409	3.71411	99.4648	Yes	14939	64.3206	458359	4305.55	33864	Yes	24	5	7	12	4721	55.3333
ERS473086	ERP005989	42.664	4.25354	99.6985	Yes	101443	172.36	215678	1699.09	4452	Yes	59	9	15	35	28931	124.172
ERS473087	ERP005989	33.9401	3.38129	99.6251	Yes	7846	38.8611	307443	4952.98	45182	Yes	11	7	3	1	2827	34.7776
ERS473088	ERP005989	39.1979	3.90514	99.6263	Yes	150937	220.636	255341	1461.78	3007	Yes	87	11	23	53	39969	148.033
ERS473089	ERP005989	46.3582	4.62161	99.6935	Yes	59759	132.499	302199	2217.22	8676	Yes	51	7	13	31	18547	102.973
ERS473090	ERP005989	33.5564	3.3354	99.3968	Yes	30054	72.5724	225664	2414.73	7373	Yes	27	6	6	15	11171	59.5091
ERS473091	ERP005989	41.4022	4.12808	99.7069	Yes	18879	29.3285	122051	1553.5	3481	Yes	14	1	1	12	5470	21.463
ERS473092	ERP005989	48.3707	4.81745	99.5944	Yes	119172	175.466	295431	1472.38	2891	Yes	62	9	14	39	32166	119.65
ERS473093	ERP005989	40.7346	4.06265	99.7346	Yes	11136	49.2504	487680	4422.63	39764	Yes	23	7	4	12	3032	43.2371
ERS473094	ERP005989	43.7002	4.3529	99.6083	Yes	105404	190.691	368330	1809.15	4988	Yes	77	12	18	47	30568	139.049
ERS473095	ERP005989	28.7872	2.86856	99.647	Yes	25783	67.8606	265672	2631.99	17193	Yes	25	4	3	18	6982	53.1193
ERS473096	ERP005989	31.2346	3.10289	99.3413	Yes	25836	45.1853	312244	1748.93	4717	Yes	18	3	5	10	7473	32.8874
ERS473097	ERP005989	33.4274	3.33009	99.6215	Yes	21712	50.0772	382355	2306.43	18943	Yes	19	6	1	12	5406	39.9526
ERS473098	ERP005989	36.4284	3.62835	99.6022	Yes	180065	232.916	183968	1293.51	2284	Yes	93	8	23	62	41661	146.339
ERS473099	ERP005989	28.1587	2.80846	99.737	Yes	24035	41.7491	374076	1737.01	12198	Yes	9	5	1	3	5273	30.1369
ERS473100	ERP005989	26.6497	2.6461	99.2919	Yes	13655	21.5653	249109	1579.3	14023	Yes	8	4	1	3	2344	14.5344
ERS473101	ERP005989	39.1784	3.91019	99.8047	Yes	8436	19.6618	452111	2330.7	54039	Yes	10	3	1	6	1778	15.4999
ERS473102	ERP005989	26.8463	2.67689	99.7117	Yes	68658	117.994	139965	1718.58	3848	Yes	40	2	14	24	20489	81.2744
ERS473103	ERP005989	44.9372	4.48092	99.7152	Yes	24052	54.1552	312883	2251.59	12180	Yes	29	4	7	18	6714	42.3058
ERS473104	ERP005989	35.6792	3.55324	99.5884	Yes	13194	41.6714	422990	3158.36	27145	Yes	12	7	1	4	4279	35.1844
ERS473105	ERP005989	42.1234	4.19376	99.5589	Yes	3561	19.1475	443760	5376.99	89764	Yes	5	3	0	2	660	16.3
ERS473106	ERP005989	39.9967	3.98586	99.6549	Yes	154584	225.758	274470	1460.43	2603	Yes	83	6	26	51	47226	158.237
ERS473107	ERP005989	51.2517	5.11218	99.7465	Yes	37631	99.9472	405704	2655.98	16800	Yes	38	8	12	18	12499	80.0353
ERS473108	ERP005989	32.2706	3.20258	99.2414	Yes	18073	36.3079	349049	2008.96	9038	Yes	16	5	5	6	4923	28.178
ERS473109	ERP005989	35.8686	3.5691	99.5051	Yes	6621	26.6969	318966	4032.15	30732	Yes	9	5	1	3	2384	23.5925
ERS473110	ERP005989	48.0086	4.78289	99.6258	Yes	172785	261.239	440243	1511.93	2983	Yes	108	10	22	76	47641	174.454
ERS473111	ERP005989	19.2434	1.91885	99.7148	Yes	28231	50.1546	455134	1776.58	6105	Yes	21	3	2	16	7263	35.72
ERS473112	ERP005989	26.8138	2.66543	99.405	Yes	11549	27.1786	387372	2353.33	11314	Yes	12	3	4	5	3501	21.4849
ERS473113	ERP005989	32.1397	3.20536	99.7321	Yes	391	8.33233	417678	21310.3	87616	Yes	4	2	0	2	166	7.88075
ERS473114	ERP005989	28.6466	2.85167	99.5467	Yes	103555	149.097	370761	1439.79	2687	Yes	60	8	15	37	29439	101.307
ERS473115	ERP005989	21.4605	2.13778	99.6145	Yes	27669	67.8502	349630	2452.21	13194	Yes	26	8	10	8	8987	53.9374
ERS473116	ERP005989	27.0732	2.69684	99.6128	Yes	7204	31.5705	310835	4382.36	47098	Yes	10	5	1	4	1942	27.5994
ERS473117	ERP005989	18.1909	1.80996	99.4978	Yes	2228	6.35804	207620	2853.7	50309	Yes	3	1	0	2	300	5.05897
ERS473118	ERP005989	18.8368	1.87748	99.6712	Yes	48285	68.7233	312699	1423.28	2723	Yes	22	4	5	13	10374	44.35
ERS473119	ERP005989	43.784	4.36434	99.6788	Yes	67582	117.055	326616	1732.04	5557	Yes	38	7	10	21	18219	85.9238
ERS473120	ERP005989	40.0746	3.99019	99.5689	Yes	22402	69.3915	317934	3097.56	20919	Yes	24	5	8	11	6745	57.9162
ERS473121	ERP005989	32.3602	3.22271	99.5887	Yes	14862	30.4544	688887	2049.15	15710	Yes	11	3	2	6	3791	22.7671
ERS473122	ERP005989	36.992	3.68375	99.5824	Yes	86279	171.166	280189	1983.86	5528	Yes	60	13	17	30	28786	133.099
ERS473123	ERP005989	39.81	3.96601	99.6235	Yes	88067	151.954	249620	1725.44	5277	Yes	55	9	16	30	24218	110.18
ERS473124	ERP005989	30.5724	3.03634	99.3164	Yes	37657	80.3029	249020	2132.48	7047	Yes	21	6	4	11	8760	48.0813
ERS473125	ERP005989	32.9936	3.28525	99.5724	Yes	16537	37.2165	398577	2250.5	10699	Yes	12	3	4	5	4854	29.0533
ERS473126	ERP005989	46.1892	4.60216	99.6372	Yes	64583	83.2462	213267	1288.98	2133	Yes	34	3	5	26	16772	54.6687
ERS473127	ERP005989	36.6239	3.64602	99.553	Yes	47068	86.0658	246129	1828.54	4110	Yes	37	4	10	23	16052	65.1029
ERS473128	ERP005989	34.8941	3.46115	99.1901	Yes	8181	18.6573	276968	2280.57	12797	Yes	10	3	2	5	2561	15.3704
ERS473129	ERP005989	29.7712	2.9567	99.3142	Yes	4669	12.6978	453875	2719.61	28669	Yes	7	3	0	4	1187	10.3464
ERS473130	ERP005989	48.2424	4.80645	99.6313	Yes	72313	129.753	477684	1794.33	4742	Yes	54	3	16	35	21409	94.139
ERS473131	ERP005989	44.5808	4.44507	99.7081	Yes	50227	81.9695	225544	1631.98	4579	Yes	30	4	6	20	12268	56.4217
ERS473132	ERP005989	40.4139	4.02716	99.6479	Yes	5240	24.3957	393365	4655.67	42334	Yes	9	5	1	3	1701	21.3488
ERS473133	ERP005989	29.7015	2.95407	99.4586	Yes	5537	11.4975	309894	2076.49	6531	Yes	3	1	1	1	1717	8.94952
ERS473134	ERP005989	30.0891	2.99332	99.482	Yes	132853	195.814	191984	1473.91	2690	Yes	67	7	21	39	41592	137.823
ERS473135	ERP005989	45.1814	4.50562	99.7229	Yes	42271	116.709	330847	2760.98	16692	Yes	44	16	13	15	11807	95.5992
ERS473136	ERP005989	43.4278	4.32751	99.6483	Yes	99397	177.761	343978	1788.4	4487	Yes	70	9	9	52	28471	126.62
ERS473137	ERP005989	41.7762	4.15552	99.471	Yes	28810	73.9086	309593	2565.38	11199	Yes	31	6	9	16	9113	58.4869
ERS473138	ERP005989	33.7248	3.35898	99.5997	Yes	11394	42.6691	346898	3744.88	23082	Yes	19	4	5	10	4224	36.7992
ERS473139	ERP005989	50.895	5.08108	99.8347	Yes	187336	299.762	426632	1600.13	3281	Yes	103	14	25	64	53347	201.97
ERS473140	ERP005989	33.1409	3.28925	99.2507	Yes	8891	27.9228	683946	3140.57	15812	Yes	9	5	2	2	3259	23.7051
ERS473141	ERP005989	31.857	3.17529	99.6732	Yes	39349	81.6459	442089	2074.92	7650	Yes	34	5	9	20	11076	62.3143
ERS473142	ERP005989	38.2003	3.78592	99.107	Yes	9062	19.3987	220862	2140.67	9880	Yes	9	3	1	5	2594	15.6128
ERS473143	ERP005989	35.1204	3.50629	99.8361	Yes	12752	35.7634	745520	2804.53	21966	Yes	15	8	1	6	4307	29.2171
ERS473144	ERP005989	35.5341	3.53746	99.5512	Yes	172517	214.527	325404	1243.51	1932	Yes	72	6	17	49	41752	129.506
ERS473145	ERP005989	53.8172	5.37406	99.8576	Yes	65721	134.346	251696	2044.19	7659	Yes	52	8	12	32	20435	102.761
ERS473146	ERP005989	49.9044	4.98142	99.8192	Yes	23698	66.2538	405503	2795.76	13344	Yes	26	2	8	16	8658	54.4904
ERS473147	ERP005989	39.949	3.9768	99.5469	Yes	20725	45.7772	210446	2208.79	7852	Yes	22	5	4	13	6585	36.2325
ERS473148	ERP005989	57.2915	5.71942	99.8302	Yes	170028	267.648	452565	1574.14	3884	Yes	102	13	25	64	43009	183.706
ERS473149	ERP005989	45.8646	4.58198	99.9023	Yes	11890	25.2203	231582	2121.14	4783	Yes	11	2	2	7	4846	20.36
ERS473150	ERP005989	41.7982	4.16437	99.6304	Yes	88680	157.347	339950	1774.32	5008	Yes	60	5	15	40	25209	115.112
ERS473151	ERP005989	46.0221	4.59626	99.8707	Yes	40897	100.119	316941	2448.09	13134	Yes	32	7	8	17	11809	75.5691
ERS473152	ERP005989	56.7594	5.66891	99.8762	Yes	14353	54.8059	339243	3818.43	21164	Yes	21	4	6	11	5067	47.5204
ERS473153	ERP005989	30.8766	3.08334	99.8601	Yes	18304	45.4005	536731	2480.36	14277	Yes	16	2	4	10	4893	35.5906
ERS473154	ERP005989	42.4642	4.2383	99.8089	Yes	125466	216.228	329374	1723.4	3686	Yes	84	7	23	54	42135	160.728
ERS473155	ERP005989	41.1066	4.10501	99.8626	Yes	35616	59.4924	290202	1670.38	7508	Yes	21	2	5	14	7757	41.8991
ERS473156	ERP005989	45.1482	4.49803	99.6281	Yes	11152	50.1666	392351	4498.44	33853	Yes	21	6	3	12	2973	42.0144
ERS473157	ERP005989	31.5845	3.15169	99.786	Yes	6656	12.4434	414766	1869.5	4332	Yes	2	1	1	0	2058	9.46473
ERS473158	ERP005989	42.0961	4.20389	99.8643	Yes	90241	171.017	380030	1895.12	5355	Yes	73	7	16	50	28096	129.573
ERS473159	ERP005989	41.8697	4.17634	99.7461	Yes	30922	69.3743	466075	2243.53	22538	Yes	29	10	2	17	6104	53.3095
ERS473160	ERP005989	29.1317	2.89367	99.3304	Yes	2731	11.6753	402290	4275.11	41161	Yes	4	3	1	0	1035	10.6022
ERS473161	ERP005989	34.8006	3.47255	99.7842	Yes	18011	35.0412	338866	1945.55	7410	Yes	16	2	4	10	5180	26.936
ERS473162	ERP005989	40.5707	4.04651	99.7397	Yes	60780	125.016	451846	2056.86	13637	Yes	40	10	9	21	14889	94.7962
ERS473163	ERP005989	43.4378	4.33748	99.855	Yes	64959	137.254	421759	2112.93	9917	Yes	46	13	13	20	17409	104.129
ERS473164	ERP005989	37.2942	3.71592	99.6382	Yes	36617	72.0916	550932	1968.8	7342	Yes	28	4	5	19	10650	52.8696
ERS473165	ERP005989	34.3126	3.42502	99.8183	Yes	25308	50.8964	527698	2011.08	7646	Yes	16	7	2	7	6140	36.4771
ERS473166	ERP005989	35.2018	3.51497	99.8521	Yes	109015	207.95	339721	1907.54	5445	Yes	118	11	14	93	30891	138.743
ERS473167	ERP005989	35.0467	3.49572	99.7446	Yes	53480	109.117	355664	2040.33	6341	Yes	36	6	8	22	17963	79.3571
ERS473168	ERP005989	41.2604	4.11615	99.7603	Yes	39862	82.7573	453089	2076.1	6759	Yes	28	11	3	14	9844	58.7783
ERS473169	ERP005989	27.4383	2.73837	99.8008	Yes	23633	56.7633	340943	2401.87	10955	Yes	21	4	4	13	7261	44.0682
ERS473170	ERP005989	40.2254	4.01682	99.8579	Yes	141747	229.042	378441	1615.85	4036	Yes	105	11	16	78	36765	145.767
ERS473171	ERP005989	39.0648	3.90159	99.8748	Yes	31423	84.3529	309923	2684.43	12815	Yes	32	5	6	21	10763	69.7035
ERS473172	ERP005989	36.6513	3.65121	99.6201	Yes	12856	36.7873	310320	2861.49	16754	Yes	13	6	2	5	3239	29.1515
ERS473173	ERP005989	29.108	2.90563	99.8225	Yes	12652	34.1265	237990	2697.32	28597	Yes	15	4	4	7	3106	27.6395
ERS473174	ERP005989	45.4905	4.53933	99.7864	Yes	166050	273.837	259175	1649.12	4043	Yes	95	17	21	57	45657	174.881
ERS473177	ERP005989	1.74772	0.174491	99.8393	Yes	6217	4.79411	12903	771.13	863	No	0	0	0	0	NULL	NULL
ERS473179	ERP005989	41.9646	4.18787	99.7952	Yes	67603	138.444	370450	2047.9	9255	Yes	61	9	14	38	18423	99.9905
ERS473180	ERP005989	45.4218	4.53128	99.7601	Yes	19943	79.9622	588867	4009.53	38610	Yes	41	11	3	27	6112	63.3482
ERS473181	ERP005989	35.3311	3.52625	99.8061	Yes	15484	54.6504	309666	3529.48	22262	Yes	17	7	2	8	5334	46.1502
ERS473182	ERP005989	40.5857	4.05054	99.802	Yes	91710	154.036	239095	1679.6	4313	Yes	48	7	7	34	26258	110.763
ERS473183	ERP005989	40.8609	4.08074	99.869	Yes	20457	55.7088	327850	2723.22	13906	Yes	20	9	4	7	6176	45.092
ERS473184	ERP005989	37.064	3.69508	99.6945	Yes	12813	51.3948	289625	4011.15	11377	Yes	24	7	3	14	7057	46.8055
ERS473185	ERP005989	36.8419	3.67961	99.8756	Yes	9467	34.175	378268	3609.91	26938	Yes	14	3	3	8	3734	28.9407
ERS473186	ERP005989	41.1107	4.10406	99.8295	Yes	137523	227.18	473894	1651.95	3516	Yes	82	15	18	49	38068	157.847
ERS473187	ERP005989	39.5411	3.946	99.795	Yes	50534	124.26	381327	2458.95	8125	Yes	41	12	7	22	18885	97.9618
ERS473188	ERP005989	29.5698	2.94493	99.5927	Yes	13838	34.4866	421499	2492.17	22191	Yes	13	2	3	8	3028	26.7188
ERS473189	ERP005989	35.6145	3.55517	99.8238	Yes	6991	25.8971	483850	3704.35	17908	Yes	7	2	1	4	2342	18.6401
ERS473190	ERP005989	47.7433	4.76265	99.7554	Yes	132758	243.952	366522	1837.57	4771	Yes	101	10	24	67	42635	171.13
ERS473191	ERP005989	59.6617	5.95636	99.8356	Yes	57123	102.338	485604	1791.54	4401	Yes	38	6	8	24	16788	75.2947
ERS473192	ERP005989	33.9698	3.38823	99.7425	Yes	18364	58.8974	372269	3207.22	13948	Yes	21	4	6	11	6879	42.5287
ERS473193	ERP005989	33.1006	3.29998	99.6953	Yes	19124	64.0057	245292	3346.88	17544	Yes	23	7	5	11	8895	55.5483
ERS473194	ERP005989	45.815	4.56876	99.722	Yes	107593	200.122	408982	1859.99	6366	Yes	75	12	18	45	30695	149.753
ERS473195	ERP005989	47.3736	4.72977	99.8399	Yes	23638	62.9475	477124	2662.98	15770	Yes	25	5	7	13	8238	51.2981
ERS473196	ERP005989	45.8065	4.57069	99.7826	Yes	10576	32.8693	601831	3107.92	20289	Yes	10	3	3	4	2867	27.3323
ERS473197	ERP005989	31.7705	3.15953	99.4484	Yes	5744	13.0527	315523	2272.41	41813	Yes	4	3	0	1	572	10.1018
ERS473198	ERP005989	51.7263	5.16233	99.8008	Yes	116065	187.53	477124	1615.73	3781	Yes	73	10	17	46	27717	118.347
ERS473199	ERP005989	40.157	4.00763	99.7992	Yes	51642	94.2036	455442	1824.17	6017	Yes	35	4	7	24	13540	67.2362
ERS473200	ERP005989	40.8924	4.07387	99.6242	Yes	29029	82.7246	427783	2849.72	11805	Yes	29	9	8	12	11310	69.4875
ERS473201	ERP005989	33.4942	3.33542	99.5821	Yes	17671	43.3052	368659	2450.64	7910	Yes	18	2	8	8	6296	34.4823
ERS473202	ERP005989	44.4379	4.43443	99.7895	Yes	127343	216.119	388107	1697.14	4591	Yes	77	7	16	54	35481	153.107
ERS473203	ERP005989	54.3106	5.41934	99.7842	Yes	39571	109.976	445091	2779.2	16470	Yes	47	7	14	26	12193	87.6138
ERS473204	ERP005989	42.6376	4.25407	99.7727	Yes	14796	36.7857	402609	2486.19	12463	Yes	14	4	4	6	4492	29.5563
ERS473205	ERP005989	40.2347	4.01494	99.788	Yes	18592	44.4953	498585	2393.25	29246	Yes	17	4	4	9	5747	35.1036
ERS473206	ERP005989	55.6822	5.55616	99.7834	Yes	92503	202.864	368699	2193.05	7802	Yes	74	10	20	44	30224	156.493
ERS473207	ERP005989	48.25	4.80974	99.6836	Yes	61095	126.774	279289	2075.03	6538	Yes	47	3	19	25	20146	98.0764
ERS473208	ERP005989	41.4328	4.1237	99.5275	Yes	28601	79.4016	439235	2776.18	8009	Yes	30	10	7	13	12274	67.9144
ERS473209	ERP005989	32.7275	3.26438	99.7443	Yes	8776	56.8406	382503	6476.83	37359	Yes	20	2	7	11	3904	50.8251
ERS473210	ERP005989	41.0088	4.08576	99.6313	Yes	140816	191.255	290759	1358.19	2505	Yes	72	7	15	50	33396	123.997
ERS473211	ERP005989	51.0542	5.09547	99.8052	Yes	41415	84.4484	389164	2039.08	7914	Yes	38	7	7	24	11826	62.1598
ERS473212	ERP005989	40.7988	4.06823	99.7144	Yes	23561	60.4464	248236	2565.53	7145	Yes	21	6	7	8	8290	47.3059
ERS473213	ERP005989	30.2713	3.01535	99.6111	Yes	7240	23.5357	626610	3250.79	23001	Yes	12	3	4	5	2398	20.3713
ERS473214	ERP005989	49.6868	4.95657	99.7563	Yes	162591	268.482	329019	1651.27	3708	Yes	102	11	34	57	48828	180.397
ERS473215	ERP005989	41.078	4.09354	99.653	Yes	57025	107.017	394058	1876.67	6717	Yes	39	8	9	22	15375	79.8408
ERS473216	ERP005989	42.1995	4.20921	99.7455	Yes	42719	97.0958	350827	2272.89	15586	Yes	40	5	11	24	12361	75.1259
ERS473217	ERP005989	41.4584	4.13308	99.6921	Yes	8495	37.4373	387896	4406.99	36779	Yes	14	7	2	5	2818	31.8285
ERS473218	ERP005989	37.2357	3.70947	99.6215	Yes	1699	10.5727	423337	6222.91	42707	Yes	2	2	0	0	413	9.51301
ERS473219	ERP005989	38.6063	3.84959	99.7141	Yes	156089	231.681	379096	1484.29	2978	Yes	82	10	15	57	43957	162.42
ERS473220	ERP005989	37.1247	3.69579	99.5509	Yes	24723	62.0154	244182	2508.41	9600	Yes	23	5	9	9	7306	47.7994
ERS473221	ERP005989	42.104	4.19972	99.7464	Yes	97206	156.664	447423	1611.67	3724	Yes	63	12	19	32	27194	110.846
ERS473222	ERP005989	30.6376	3.04085	99.2522	Yes	7435	16.1731	186306	2175.26	13976	Yes	8	3	1	4	2058	12.8788
ERS473223	ERP005989	45.3775	4.53175	99.8678	Yes	12102	29.5559	650928	2442.23	13020	Yes	13	2	5	6	3546	22.8892
ERS473224	ERP005989	41.7607	4.15903	99.592	Yes	108231	135.158	352108	1248.79	2115	Yes	60	9	13	38	26114	87.1705
ERS473225	ERP005989	47.1786	4.70742	99.7787	Yes	43577	91.558	356084	2101.06	5980	Yes	27	4	5	18	14425	70.9446
ERS473226	ERP005989	37.8586	3.76384	99.4184	Yes	39181	58.7706	356710	1499.98	2834	Yes	24	2	9	13	10888	40.2436
ERS473227	ERP005989	47.9494	4.78247	99.74	Yes	9768	26.6963	378657	2733.04	26618	Yes	10	2	2	6	3291	21.9545
ERS473228	ERP005989	39.203	3.90857	99.7008	Yes	127734	191.07	478684	1495.84	2763	Yes	75	9	17	49	36617	132.845
ERS473229	ERP005989	45.858	4.5764	99.7952	Yes	5583	14.4392	242247	2586.28	4875	Yes	8	1	4	3	2923	12.2055
ERS473230	ERP005989	44.7851	4.46515	99.7017	Yes	107574	196.228	557775	1824.12	5907	Yes	69	16	16	37	29955	145.034
ERS473231	ERP005989	50.2714	5.01129	99.6847	Yes	85952	160.709	669860	1869.75	8321	Yes	69	10	20	39	21468	117.179
ERS473232	ERP005989	40.2332	4.00434	99.5282	Yes	25495	68.0603	322926	2669.55	14883	Yes	27	5	8	14	8529	54.8524
ERS473233	ERP005989	51.2481	5.11579	99.824	Yes	40385	80.9513	448686	2004.49	8614	Yes	28	10	2	16	10439	60.2046
ERS473234	ERP005989	43.0135	4.28354	99.586	Yes	11494	26.0253	295682	2264.25	22414	Yes	11	3	4	4	2814	20.2108
ERS473235	ERP005989	38.3838	3.82216	99.5774	Yes	5602	15.3633	552612	2742.46	24126	Yes	7	4	2	1	1292	12.5847
ERS473236	ERP005989	46.5648	4.64612	99.7775	Yes	164573	266.488	314739	1619.27	3659	Yes	99	13	22	64	45429	181.127
ERS473237	ERP005989	32.838	3.26802	99.5195	Yes	27566	57.308	285754	2078.94	7816	Yes	21	4	3	14	7987	43.7053
ERS473238	ERP005989	47.8556	4.77044	99.684	Yes	197922	259.253	297816	1309.87	2381	Yes	99	16	24	59	46750	168.828
ERS473239	ERP005989	48.5762	4.83885	99.6135	Yes	52605	118.685	344480	2256.16	9156	Yes	47	10	14	23	15089	92.07
ERS473240	ERP005989	39.8402	3.96897	99.6222	Yes	25020	82.4561	456028	3295.61	33107	Yes	31	9	5	17	6295	68.2384
ERS473241	ERP005989	43.488	4.3318	99.6091	Yes	7900	19.9151	538371	2520.9	62025	Yes	7	4	0	3	1249	15.6282
ERS473242	ERP005989	51.632	5.1461	99.6688	Yes	95348	150.729	362220	1580.83	3258	Yes	51	3	14	34	26993	106.336
ERS473243	ERP005989	34.7508	3.46326	99.6597	Yes	48332	104.181	466475	2155.54	8788	Yes	40	11	9	20	15136	79.9635
ERS473244	ERP005989	43.7353	4.36564	99.8196	Yes	10335	37.143	458796	3593.91	24417	Yes	19	5	3	11	3102	31.3593
ERS473245	ERP005989	36.3378	3.62845	99.8534	Yes	6626	17.5087	354549	2642.42	47352	Yes	6	3	0	3	1632	13.6652
ERS473246	ERP005989	38.3248	3.82454	99.793	Yes	133081	187.398	195751	1408.15	2725	Yes	67	8	20	39	29793	117.376
ERS473247	ERP005989	51.1498	5.10389	99.7833	Yes	69989	147.964	403086	2114.11	7393	Yes	66	13	13	40	21798	110.108
ERS473248	ERP005989	42.8229	4.27019	99.7175	Yes	32245	85.4812	402974	2650.99	8701	Yes	28	11	4	13	13237	72.408
ERS473250	ERP005989	59.4751	5.93679	99.8197	Yes	121548	244.847	366364	2014.41	6651	Yes	90	16	30	44	37225	184.907
ERS473251	ERP005989	42.031	4.19219	99.7405	Yes	60684	132.516	208330	2183.7	6028	Yes	53	10	12	31	23197	105.19
ERS473252	ERP005989	37.3	3.72145	99.7706	Yes	17215	40.8595	249105	2373.48	9886	Yes	15	4	4	7	6076	33.3395
ERS473253	ERP005989	38.4575	3.8352	99.7256	Yes	8743	21.3347	249105	2440.21	13445	Yes	9	2	2	5	2582	17.6081
ERS473254	ERP005989	38.5259	3.83917	99.6518	Yes	146449	213.049	344616	1454.76	2850	Yes	75	11	19	45	41169	147.561
ERS473255	ERP005989	40.2586	4.01536	99.7392	Yes	60665	123.574	550057	2036.99	5076	Yes	43	6	15	22	21070	94.1081
ERS473256	ERP005989	44.7603	4.46448	99.7419	Yes	20495	47.5259	817925	2318.9	11373	Yes	21	8	5	8	6661	37.8512
ERS473257	ERP005989	39.3977	3.92493	99.6232	Yes	3327	18.8673	415983	5670.98	50652	Yes	8	5	1	2	1322	17.4745
ERS473258	ERP005989	54.7973	5.46859	99.7967	Yes	127761	240.143	558040	1879.63	5680	Yes	105	15	21	69	37673	166.203
ERS473259	ERP005989	52.0366	5.19403	99.8149	Yes	45851	115.658	391141	2522.48	12579	Yes	44	8	9	27	14492	92.738
ERS473260	ERP005989	46.5474	4.64168	99.7195	Yes	59104	122.331	373523	2069.76	10466	Yes	64	10	9	45	15673	88.4923
ERS473261	ERP005989	50.988	5.08922	99.8121	Yes	27200	94.0969	344385	3459.44	19173	Yes	42	12	4	26	11565	82.0131
ERS473262	ERP005989	50.9718	5.0881	99.8219	Yes	11845	53.7201	392544	4535.25	28960	Yes	36	3	2	31	3555	32.7976
ERS473263	ERP005989	60.0593	5.99454	99.8103	Yes	152356	267.791	315317	1757.66	4579	Yes	106	10	18	78	42964	179.935
ERS473264	ERP005989	44.5589	4.44607	99.7795	Yes	18171	52.6832	475909	2899.3	26813	Yes	21	5	7	9	4961	42.9294
ERS473265	ERP005989	35.0153	3.49002	99.6713	Yes	7056	16.9704	444316	2405.1	8619	Yes	5	2	1	2	2124	12.1442
ERS473266	ERP005989	40.9001	4.07952	99.7434	Yes	87136	176.824	410170	2029.29	5691	Yes	73	10	15	48	30590	137.544
ERS473267	ERP005989	42.1103	4.20225	99.7915	Yes	42199	78.0529	397638	1849.64	7188	Yes	27	5	5	17	10412	55.0018
ERS473268	ERP005989	47.4779	4.73828	99.7998	Yes	20198	55.8196	306961	2763.62	22211	Yes	24	6	6	12	5572	45.8701
ERS473269	ERP005989	44.9042	4.47855	99.7357	Yes	705	5.28029	397542	7489.77	189089	Yes	1	1	0	0	62	4.92566
ERS473270	ERP005989	55.4948	5.53535	99.7455	Yes	113100	234.586	362100	2074.14	6629	Yes	90	18	28	44	35500	173.669
ERS473271	ERP005989	56.4082	5.63072	99.821	Yes	33753	113.239	610781	3354.93	16558	Yes	44	9	14	21	13246	95.5592
ERS473272	ERP005989	39.0333	3.88969	99.6505	Yes	5441	29.8372	288225	5483.76	45618	Yes	11	6	1	4	1720	26.9928
ERS473273	ERP005989	59.023	5.89718	99.9132	Yes	7347	25.3954	593275	3456.56	34704	Yes	12	6	2	4	1604	20.8843
ERS473274	ERP005989	49.1878	4.908	99.781	Yes	79121	147.346	337555	1862.29	4381	Yes	45	7	15	23	26452	111.107
ERS473275	ERP005989	48.691	4.85623	99.7358	Yes	57569	100.37	406602	1743.47	7116	Yes	43	3	8	32	13101	68.2486
ERS473276	ERP005989	43.8189	4.36616	99.6412	Yes	5744	21.1785	539195	3687.07	52496	Yes	6	4	0	2	1266	17.9447
ERS473277	ERP005989	34.3936	3.42702	99.6414	Yes	411	5.14149	232285	12509.7	48632	Yes	1	1	0	0	142	4.66775
ERS473278	ERP005989	45.3083	4.51942	99.7481	Yes	65937	128.645	286889	1951.02	7381	Yes	47	8	14	25	18519	96.8455
ERS473279	ERP005989	46.6827	4.65664	99.7507	Yes	54769	116.623	282147	2129.36	9346	Yes	43	10	8	25	13700	85.2856
ERS473280	ERP005989	43.4417	4.32995	99.6725	Yes	42529	73.2057	635789	1721.31	4747	Yes	27	5	3	19	11401	53.3448
ERS473281	ERP005989	55.7131	5.56171	99.8277	Yes	34861	99.3265	494791	2849.22	12930	Yes	34	9	9	16	13050	83.5273
ERS473282	ERP005989	40.2504	4.01131	99.6589	Yes	7909	16.719	439596	2113.93	5854	Yes	5	2	1	2	2829	13.9877
ERS473283	ERP005989	36.0572	3.58602	99.4537	Yes	87840	125.907	360269	1433.37	2797	Yes	47	6	12	29	24078	87.2716
ERS473284	ERP005989	48.9516	4.88466	99.7853	Yes	27077	72.2686	491073	2669	26189	Yes	31	6	9	16	7528	57.7583
ERS473285	ERP005989	44.9448	4.48422	99.7716	Yes	45279	108.73	288579	2401.34	10975	Yes	42	5	10	27	13373	83.3213
ERS473286	ERP005989	37.8659	3.76612	99.4594	Yes	29459	56.8643	357484	1930.29	10100	Yes	25	5	4	16	7298	42.1159
ERS473287	ERP005989	34.5762	3.45363	99.8845	Yes	29078	36.6342	334430	1259.86	1965	Yes	16	1	2	13	8045	23.6123
ERS473288	ERP005989	40.8893	4.07733	99.7163	Yes	131056	208.545	190990	1591.27	3208	Yes	83	6	20	57	40612	147.314
ERS473289	ERP005989	26.735	2.6652	99.6896	Yes	6171	25.2909	391604	4098.34	29339	Yes	9	3	3	3	2031	22.0251
ERS473290	ERP005989	37.9759	3.79011	99.803	Yes	99829	175.647	307357	1759.48	4931	Yes	56	10	11	35	28581	123.466
ERS473291	ERP005989	37.2142	3.71058	99.7088	Yes	56777	104.575	353041	1841.86	8880	Yes	39	7	8	24	14041	75.5809
ERS473292	ERP005989	48.4716	4.83437	99.736	Yes	10799	45.6232	767861	4224.76	27612	Yes	18	10	2	6	4395	39.9467
ERS473293	ERP005989	49.7246	4.96406	99.8312	Yes	8458	19.4111	415618	2295	12848	Yes	10	4	0	6	3236	15.9748
ERS473294	ERP005989	45.522	4.53668	99.659	Yes	137653	233.996	447608	1699.9	3966	Yes	92	6	23	63	42475	170.736
ERS473295	ERP005989	46.5354	4.6411	99.7327	Yes	63098	128.317	327875	2033.62	5672	Yes	56	10	14	32	21013	98.9937
ERS473296	ERP005989	47.2351	4.70833	99.6786	Yes	23117	72.9866	551335	3157.27	22325	Yes	29	11	6	12	9426	61.8232
ERS473297	ERP005989	38.0675	3.78939	99.5442	Yes	1611	7.83858	343364	4865.66	61334	Yes	3	1	1	1	563	7.29509
ERS473298	ERP005989	44.9431	4.48252	99.7377	Yes	31477	57.1382	265300	1815.24	5207	Yes	19	4	3	12	6889	38.3022
ERS473299	ERP005989	41.2868	4.12033	99.7977	Yes	38818	87.5298	525380	2254.88	14990	Yes	36	11	6	19	9938	68.2465
ERS473300	ERP005989	42.8217	4.27038	99.7247	Yes	8754	29.8581	478544	3410.79	35395	Yes	12	5	2	5	2414	25.351
ERS473301	ERP005989	31.5757	3.15041	99.7731	Yes	888	10.1892	620440	11474.3	169557	Yes	5	1	1	3	137	9.4456
ERS473302	ERP005989	41.8682	4.17652	99.7539	Yes	142182	225.011	500379	1582.56	3302	Yes	81	12	14	55	42354	159.129
ERS473303	ERP005989	48.2673	4.81497	99.7564	Yes	47017	84.2874	366721	1792.7	5187	Yes	24	5	4	15	11150	58.0893
ERS473304	ERP005989	33.2447	3.30387	99.3804	Yes	18660	33.1729	347800	1777.75	21491	Yes	12	4	2	6	3552	22.6766
ERS473305	ERP005989	53.3788	5.32956	99.8441	Yes	8698	20.2519	220222	2328.34	4704	Yes	10	1	3	6	3095	14.5933
ERS473306	ERP005989	42.5784	4.24373	99.6685	Yes	126427	200.91	336571	1589.13	3499	Yes	67	12	15	40	33221	135.896
ERS473307	ERP005989	37.9708	3.78826	99.7679	Yes	40825	98.6367	510370	2416.09	17863	Yes	43	4	10	29	10709	71.8774
ERS473308	ERP005989	40.1969	4.00593	99.6575	Yes	20542	52.7479	425302	2567.81	30379	Yes	19	8	3	8	5208	43.3513
ERS473309	ERP005989	36.6978	3.65773	99.6716	Yes	30954	71.7728	514446	2318.69	7816	Yes	21	5	4	12	9360	53.8053
ERS473310	ERP005989	37.5313	3.73873	99.6162	Yes	133534	184.096	299508	1378.65	2367	Yes	66	9	16	41	37919	125.352
ERS473315	ERP005989	39.76	3.96136	99.6317	Yes	27255	67.0165	366414	2458.87	14197	Yes	26	9	3	14	7839	52.6892
ERS473316	ERP005989	32.2246	3.20561	99.4772	Yes	17791	41.2869	502844	2320.66	18942	Yes	19	5	3	11	4324	33.2598
ERS473317	ERP005989	44.7723	4.47049	99.8495	Yes	9336	26.4332	497190	2831.32	45815	Yes	12	3	1	8	2390	21.6537
ERS473318	ERP005989	43.7322	4.35972	99.6913	Yes	53463	118.465	660564	2215.84	15441	Yes	46	10	9	27	14107	91.9933
ERS473319	ERP005989	41.8575	4.1759	99.7646	Yes	34922	96.9865	355159	2777.23	23237	Yes	41	6	11	24	9890	79.1017
ERS473320	ERP005989	44.3523	4.423	99.7241	Yes	13345	53.1252	426872	3980.91	41089	Yes	43	6	4	33	5036	41.2167
ERS473321	ERP005989	44.7023	4.46002	99.7718	Yes	3539	25.1967	525348	7119.72	69676	Yes	8	1	0	7	585	21.838
ERS473322	ERP005989	43.9718	4.38513	99.726	Yes	86733	148.604	433864	1713.34	4715	Yes	64	9	12	43	24383	104.449
ERS473323	ERP005989	39.5154	3.94138	99.743	Yes	30431	76.7216	339721	2521.16	19511	Yes	31	10	6	15	8138	60.5728
ERS473324	ERP005989	36.6282	3.64877	99.6163	Yes	27594	76.5772	442055	2775.14	20091	Yes	33	4	5	24	9372	56.9764
ERS473325	ERP005989	31.3923	3.12358	99.5013	Yes	18233	44.0003	538220	2413.22	20045	Yes	31	1	7	23	5913	34.3118
ERS473326	ERP005989	36.3367	3.61997	99.6229	Yes	95337	165.617	346823	1737.18	4258	Yes	58	7	11	40	30401	123.721
ERS473327	ERP005989	38.9365	3.88297	99.7258	Yes	103816	202.594	320004	1951.47	4236	Yes	82	13	24	45	39232	157.012
ERS473328	ERP005989	49.182	4.90638	99.7597	Yes	11035	58.1779	435399	5272.12	35610	Yes	49	5	7	37	3968	43.3397
ERS473329	ERP005989	32.2653	3.20728	99.4034	Yes	2199	12.1466	374838	5523.71	63163	Yes	4	3	0	1	740	11.1899
ERS473330	ERP005989	44.1048	4.39949	99.7509	Yes	174410	231.566	347633	1327.71	2258	Yes	94	8	26	60	40783	145.248
ERS473331	ERP005989	37.7266	3.76684	99.8458	Yes	37497	99.0597	371990	2641.8	17874	Yes	37	11	11	15	9812	75.5702
ERS473332	ERP005989	39.7707	3.96703	99.7474	Yes	9311	30.5423	487185	3280.24	32236	Yes	14	4	3	7	2646	25.5596
ERS473333	ERP005989	32.377	3.23258	99.8419	Yes	921	7.97074	808041	8654.45	71941	Yes	3	1	1	1	439	7.27611
ERS473334	ERP005989	36.604	3.65209	99.7727	Yes	163707	254.144	575479	1552.43	3383	Yes	112	11	29	72	41538	155.003
ERS473335	ERP005989	45.6117	4.54981	99.751	Yes	72719	158.385	505782	2178.05	7911	Yes	64	14	12	38	23501	125.985
ERS473336	ERP005989	31.4185	3.12136	99.3478	Yes	24054	31.0425	236047	1290.54	1899	Yes	11	1	3	7	7321	20.6001
ERS473337	ERP005989	34.6755	3.46519	99.9322	Yes	13154	22.6901	391689	1724.96	3569	Yes	11	2	1	8	4567	17.5478
ERS473338	ERP005989	40.1978	4.00122	99.5385	Yes	125140	190.049	302915	1518.69	3294	Yes	72	8	16	48	36831	137.117
ERS473339	ERP005989	50.0184	4.9934	99.8314	Yes	44020	87.5557	519647	1989	7665	Yes	34	7	8	19	11639	65.0711
ERS473340	ERP005989	49.2098	4.91086	99.7944	Yes	9652	45.4215	524762	4705.92	40914	Yes	18	6	5	7	3830	40.8399
ERS473341	ERP005989	42.9207	4.28521	99.8402	Yes	5817	25.815	387087	4437.85	45938	Yes	14	3	3	8	2385	22.1832
ERS473342	ERP005989	48.9325	4.88119	99.7536	Yes	170908	278.646	307015	1630.39	3585	Yes	109	7	22	80	50957	182.007
ERS473343	ERP005989	45.6155	4.55347	99.8229	Yes	53270	130.271	362159	2445.49	12872	Yes	54	17	5	32	17423	102.889
ERS473344	ERP005989	48.3712	4.82851	99.8219	Yes	11593	19.527	322476	1684.38	8722	Yes	7	2	1	4	2387	14.0848
ERS473345	ERP005989	29.9865	2.98791	99.642	Yes	8596	25.9379	533630	3017.44	11676	Yes	12	4	2	6	3391	22.1465
ERS473346	ERP005989	38.5389	3.84369	99.7353	Yes	121073	179.627	736937	1483.62	3234	Yes	67	11	17	39	29015	108.132
ERS473347	ERP005989	49.1229	4.90048	99.7595	Yes	34419	89.9076	368676	2612.15	18580	Yes	32	10	9	13	10971	72.6061
ERS473348	ERP005989	43.3879	4.32807	99.753	Yes	29572	102.32	355992	3460.01	18525	Yes	60	10	10	40	11141	78.9614
ERS473349	ERP005989	35.9652	3.59127	99.8541	Yes	31909	64.2279	215496	2012.85	7865	Yes	24	5	5	14	9619	47.9498
ERS473350	ERP005989	38.4475	3.8337	99.7125	Yes	100569	165.292	337932	1643.57	4377	Yes	59	6	19	34	27355	120.163
ERS473351	ERP005989	53.8351	5.37123	99.7719	Yes	29027	76.4058	838071	2632.23	28010	Yes	34	3	9	22	6551	60.6074
ERS473352	ERP005989	38.0163	3.78927	99.675	Yes	18701	56.3473	372117	3013.06	22434	Yes	21	5	3	13	5492	46.8171
ERS473353	ERP005989	28.3258	2.81811	99.489	Yes	17347	42.6209	372012	2456.96	16056	Yes	16	4	6	6	4828	32.3268
ERS473354	ERP005989	36.6384	3.64922	99.6011	Yes	109459	174.519	331321	1594.37	3403	Yes	57	4	15	38	31363	121.081
ERS473355	ERP005989	36.8306	3.67302	99.7275	Yes	41101	86.9605	351404	2115.78	10415	Yes	34	7	10	17	11636	65.8385
ERS473356	ERP005989	38.1286	3.80143	99.7003	Yes	12357	45.9926	645346	3721.99	31895	Yes	17	9	4	4	3661	39.8425
ERS473357	ERP005989	10.0825	1.00681	99.8574	Yes	8442	16.2323	324258	1922.8	14766	Yes	7	3	1	3	1219	11.1776
ERS473358	ERP005989	36.064	3.59347	99.6415	Yes	33367	71.8923	246138	2154.59	7996	Yes	27	7	6	14	9256	52.7801
ERS473359	ERP005989	28.5477	2.85116	99.8736	Yes	64639	123.689	263238	1913.53	7505	Yes	50	12	10	28	16392	92.8643
ERS473360	ERP005989	9.55536	0.949299	99.3473	Yes	12992	20.2708	121193	1560.25	6060	Yes	8	2	4	2	2169	13.6781
ERS473361	ERP005989	30.9511	3.08184	99.5711	Yes	8981	20.0985	263865	2237.89	8532	Yes	11	3	1	7	2233	14.0742
ERS473362	ERP005989	36.7935	3.67235	99.8098	Yes	165880	249.289	245636	1502.83	3160	Yes	100	17	18	65	44532	174.645
ERS473363	ERP005989	32.7378	3.26696	99.7919	Yes	41045	92.9048	435533	2263.49	9910	Yes	31	10	6	15	11947	68.931
ERS473364	ERP005989	34.8346	3.47247	99.6843	Yes	13453	33.5828	348318	2496.31	20577	Yes	12	7	1	4	3748	25.9852
ERS473365	ERP005989	24.3898	2.43137	99.6882	Yes	9514	26.9694	642095	2834.71	22224	Yes	11	5	2	4	3242	23.0932
ERS473366	ERP005989	34.5932	3.45413	99.8501	Yes	68109	132.42	303014	1944.24	6231	Yes	55	10	11	34	20417	99.1096
ERS473367	ERP005989	21.8988	2.18652	99.8466	Yes	74638	124.636	401619	1669.88	4361	Yes	52	9	13	30	19269	87.4078
ERS473368	ERP005989	28.5696	2.84711	99.6554	Yes	37043	58.4019	481865	1576.6	3090	Yes	22	3	7	12	9816	40.3678
ERS473369	ERP005989	24.3966	2.43693	99.888	Yes	11362	28.3938	407407	2499.01	9552	Yes	14	2	5	7	3938	23.6276
ERS473370	ERP005989	30.2245	3.01716	99.8252	Yes	166700	231.567	311564	1389.13	2616	Yes	96	12	17	67	40827	154.286
ERS473371	ERP005989	26.9352	2.69026	99.8788	Yes	40213	105.977	352650	2635.39	14399	Yes	42	11	5	26	12933	87.0543
ERS473372	ERP005989	25.7149	2.56088	99.5874	Yes	28076	40.6801	215185	1448.93	3749	Yes	19	3	6	10	6210	27.3399
ERS473373	ERP005989	24.7506	2.46989	99.7911	Yes	9786	17.3138	68511	1769.24	5449	Yes	5	0	3	2	2715	13.0338
ERS473374	ERP005989	35.6546	3.55502	99.7071	Yes	179201	217.13	184696	1211.65	1806	Yes	80	5	27	48	44779	132.287
ERS473375	ERP005989	35.7247	3.56845	99.8875	Yes	45664	93.3615	381608	2044.53	6940	Yes	35	6	7	22	14514	72.3231
ERS473376	ERP005989	35.7532	3.57096	99.8779	Yes	4259	21.4808	404284	5043.63	45386	Yes	13	4	1	8	1633	19.1958
ERS473377	ERP005989	25.5435	2.55047	99.8478	Yes	13104	30.697	234171	2342.56	6891	Yes	11	2	3	6	5335	25.48
ERS473378	ERP005989	37.8738	3.77928	99.7862	Yes	112864	199.513	257103	1767.73	6082	Yes	79	9	20	50	28613	145.693
ERS473380	ERP005989	33.082	3.3	99.7522	Yes	19813	64.2245	382476	3241.53	17725	Yes	24	10	4	10	6719	53.5705
ERS473381	ERP005989	30.6519	3.0613	99.8731	Yes	2873	24.3245	705856	8466.59	93452	Yes	12	4	1	7	749	22.2821
ERS473382	ERP005989	30.4535	3.03948	99.8075	Yes	117467	201.574	300086	1716	4975	Yes	87	10	19	58	31663	143.328
ERS473383	ERP005989	38.9032	3.86994	99.476	Yes	45847	89.5618	336054	1953.49	6433	Yes	41	5	13	23	13850	66.7658
ERS473384	ERP005989	34.4886	3.42338	99.2613	Yes	12721	52.1447	336054	4099.1	20924	Yes	21	10	5	6	4831	44.6058
ERS473385	ERP005989	34.6622	3.45066	99.5511	Yes	122319	139.782	190156	1142.76	1539	Yes	51	3	10	38	26947	77.1783
ERS473386	ERP005989	37.7475	3.75626	99.5103	Yes	149027	219.178	189700	1470.73	2695	Yes	89	7	19	63	42254	149.513
ERS473387	ERP005989	35.4905	3.54414	99.8618	Yes	53238	112.47	426378	2112.59	13469	Yes	44	10	6	28	12638	84.2782
ERS473388	ERP005989	37.6889	3.75581	99.6531	Yes	25093	49.2513	260810	1962.75	5116	Yes	17	1	6	10	6959	34.6099
ERS473389	ERP005989	8.47742	0.84534	99.7167	Yes	13520	25.989	378719	1922.27	8809	Yes	10	4	1	5	3210	19.1485
ERS473390	ERP005989	36.2896	3.62203	99.809	Yes	113403	187.885	442473	1656.79	4117	Yes	85	15	14	56	30873	134.386
ERS473391	ERP005989	56.5666	5.63821	99.6738	Yes	57645	114.047	263578	1978.43	8551	Yes	43	8	8	27	16041	83.8115
ERS473392	ERP005989	41.5615	4.1433	99.6908	Yes	10690	47.6609	334648	4458.45	35822	Yes	20	9	4	7	3812	40.4149
ERS473393	ERP005989	25.3749	2.52826	99.6362	Yes	9415	24.6507	253155	2618.24	37475	Yes	11	5	1	5	1571	19.6238
ERS473394	ERP005989	50.9713	5.07753	99.6154	Yes	115719	151.941	304535	1313.01	2145	Yes	55	7	11	37	25214	89.6572
ERS473395	ERP005989	40.3727	4.02342	99.6568	Yes	66989	95.8902	302703	1431.43	3466	Yes	27	6	6	15	13303	62.3217
ERS473396	ERP005989	37.3118	3.71858	99.6624	Yes	26868	84.7317	413806	3153.63	13702	Yes	26	9	10	7	9513	69.5085
ERS473397	ERP005989	23.0313	2.28588	99.251	Yes	4104	9.57104	444899	2332.12	44135	Yes	4	2	0	2	846	7.54053
ERS473398	ERP005989	38.8345	3.87184	99.7012	Yes	109827	190.479	396389	1734.35	5691	Yes	73	7	20	46	29089	138.195
ERS473399	ERP005989	54.5617	5.44317	99.7617	Yes	72476	141.942	327621	1958.47	5192	Yes	56	6	17	33	23607	107.006
ERS473400	ERP005989	44.2416	4.40531	99.5738	Yes	22964	66.2927	355220	2886.81	8460	Yes	23	7	5	11	10558	57.0348
ERS473401	ERP005989	56.2183	5.60872	99.7669	Yes	14545	66.2869	278573	4557.37	20853	Yes	32	3	5	24	5657	52.333
ERS473402	ERP005989	51.0522	5.0916	99.7332	Yes	117910	224.203	267799	1901.47	5552	Yes	100	11	15	74	35159	153.528
ERS473403	ERP005989	35.837	3.5755	99.7713	Yes	33088	105.726	391519	3195.31	15547	Yes	45	11	7	27	12298	89.5341
ERS473404	ERP005989	29.0344	2.88762	99.4551	Yes	15316	27.9802	206616	1826.86	7587	Yes	17	3	2	12	4123	19.2702
ERS473405	ERP005989	50.5575	5.04091	99.7065	Yes	73980	140.236	272138	1895.59	6269	Yes	47	14	6	27	21353	103.71
ERS473406	ERP005989	52.051	5.18516	99.617	Yes	20954	77.7152	442353	3708.85	21180	Yes	29	10	6	13	10044	68.4391
ERS473407	ERP005989	30.3342	3.01118	99.2669	Yes	15541	27.7934	361172	1788.4	6770	Yes	13	4	2	7	3669	20.5715
ERS473408	ERP005989	33.9506	3.37621	99.4447	Yes	137492	189.515	258992	1378.37	2872	Yes	77	7	19	51	32642	127.557
ERS473409	ERP005989	32.4948	3.23705	99.6174	Yes	7765	29.2962	433106	3772.85	13481	Yes	9	5	2	2	3331	26.0695
ERS473410	ERP005989	37.2384	3.71207	99.6839	Yes	104813	171.599	450038	1637.2	3729	Yes	68	13	20	35	31513	123.794
ERS473411	ERP005989	42.0101	4.19226	99.7917	Yes	60963	141.151	367588	2315.35	9499	Yes	47	11	12	24	19491	109.945
ERS473412	ERP005989	34.8131	3.47399	99.7898	Yes	42150	111.5	589457	2645.31	12685	Yes	40	10	8	22	14897	90.8569
ERS473413	ERP005989	32.998	3.29414	99.8286	Yes	11061	35.4911	303480	3208.67	16152	Yes	13	6	3	4	4103	30.5277
ERS473414	ERP005989	42.256	4.21497	99.7484	Yes	118014	218.655	534508	1852.79	6024	Yes	87	19	17	51	33975	162.391
ERS473415	ERP005989	38.0796	3.79316	99.6111	Yes	64852	134.896	274037	2080.07	7164	Yes	54	11	13	30	18677	101.925
ERS473416	ERP005989	57.7687	5.76434	99.7831	Yes	11336	39.3807	528131	3473.95	24769	Yes	12	6	2	4	3942	33.9094
ERS473417	ERP005989	38.3556	3.82949	99.8417	Yes	7369	15.6501	249109	2123.77	5466	Yes	6	2	3	1	2917	12.6933
ERS473418	ERP005989	33.7124	3.35694	99.5759	Yes	158083	229.041	226781	1448.86	2818	Yes	90	8	20	62	42365	153.089
ERS473419	ERP005989	51.2864	5.11616	99.7566	Yes	33314	95.1591	403170	2856.43	15247	Yes	33	8	7	18	12254	81.0878
ERS473420	ERP005989	48.5299	4.8359	99.6479	Yes	26773	45.8348	287364	1711.98	3597	Yes	19	3	3	13	8532	33.6554
ERS473421	ERP005989	55.2771	5.51392	99.7505	Yes	390	5.18064	435819	13283.7	112107	Yes	1	1	0	0	71	4.93037
ERS473422	ERP005989	47.6535	4.74991	99.676	Yes	111063	207.86	286478	1871.55	5468	Yes	67	13	10	44	33312	147.046
ERS537179	ERP006678	57.6983	5.73005	99.3105	Yes	115007	188.675	358778	1640.56	4016	Yes	61	8	17	36	29155	123.704
ERS537180	ERP006678	58.6902	5.81038	99.0008	Yes	57395	109.143	310027	1901.62	7526	Yes	46	8	9	29	14614	80.58
ERS537181	ERP006678	58.8827	5.84065	99.1914	Yes	121622	195.944	587998	1611.09	4036	Yes	67	12	12	43	30776	134.826
ERS537182	ERP006678	57.0796	5.6563	99.095	Yes	154649	230.869	393635	1492.86	3273	Yes	84	14	22	48	37995	155.506
ERS537183	ERP006678	51.0179	5.05994	99.1797	Yes	71197	148.352	507459	2083.69	11077	Yes	57	14	12	31	18540	116.44
ERS537184	ERP006678	59.9831	5.92609	98.796	Yes	89147	172.411	468498	1934.01	6000	Yes	61	12	19	30	27295	132.068
ERS537185	ERP006678	54.5663	5.31726	97.4458	Yes	110518	199.216	413854	1802.57	6511	Yes	73	12	21	40	28778	140.867
ERS537186	ERP006678	54.3531	5.3033	97.5712	Yes	96129	202.074	595998	2102.11	10354	Yes	76	14	15	47	25114	153.297
ERS537187	ERP006678	55.2921	5.40163	97.6927	Yes	100464	181.071	264505	1802.34	8923	Yes	65	17	11	37	23223	129.782
ERS537188	ERP006678	55.0988	5.3708	97.4758	Yes	129288	251.221	386948	1943.11	6754	Yes	103	19	18	66	37361	184.44
ERS537189	ERP006678	53.5771	5.23547	97.7185	Yes	102002	203.653	323896	1996.56	6491	Yes	95	14	19	62	32001	149.087
ERS537190	ERP006678	74.5956	7.29971	97.857	Yes	136023	241.38	492831	1774.55	5774	Yes	89	12	25	52	34377	169.175
ERS537191	ERP006678	64.7073	6.33422	97.8904	Yes	54485	124.597	439314	2286.81	9195	Yes	54	9	9	36	16785	97.4933
ERS537192	ERP006678	50.5601	4.93233	97.5537	Yes	146586	258.506	435935	1763.51	4282	Yes	109	15	28	66	44034	188.872
ERS537193	ERP006678	49.8213	4.84857	97.3191	Yes	109869	211.315	353464	1923.34	7718	Yes	85	11	20	54	28672	142.293
ERS537194	ERP006678	47.0697	4.61591	98.0654	Yes	65744	150.218	494596	2284.89	8217	Yes	56	11	11	34	21932	118.536
ERS537195	ERP006678	45.729	4.45055	97.3244	No	NULL	NULL	NULL	NULL	NULL	No	0	0	0	0	NULL	NULL
ERS537196	ERP006678	48.3973	4.71358	97.3935	Yes	139831	212.436	535766	1519.23	3384	Yes	97	13	31	53	36634	149.359
ERS537197	ERP006678	65.2484	6.33335	97.0652	Yes	103817	194.414	637915	1872.66	8832	Yes	73	17	14	42	25747	140.119
ERS537198	ERP006678	58.9724	5.72972	97.1594	Yes	133219	217.903	448660	1635.67	4369	Yes	82	20	13	49	33313	149.479
ERS537199	ERP006678	76.6352	7.5002	97.8689	Yes	177560	258.839	348421	1457.75	3369	Yes	88	14	21	53	41500	168.4
ERS537200	ERP006678	56.1088	5.53213	98.5964	Yes	94098	193.054	450574	2051.62	8285	Yes	77	18	15	44	25874	147.193
ERS537201	ERP006678	50.6751	4.97766	98.227	Yes	170330	265.963	659310	1561.46	3667	Yes	93	15	16	62	46608	188.267
ERS537202	ERP006678	69.8537	6.79469	97.2703	Yes	189499	289.226	392215	1526.26	3604	Yes	104	11	21	72	48828	198.589
ERS537203	ERP006678	66.9577	6.56375	98.0282	Yes	97175	145.047	350389	1492.64	3268	Yes	60	6	14	40	26619	101.864
ERS537204	ERP006678	50.349	4.94969	98.3076	Yes	134193	184.6	660842	1375.63	2808	Yes	69	12	19	38	32838	123.231
ERS537205	ERP006678	57.57	5.65763	98.274	Yes	70625	137.277	302435	1943.75	6565	Yes	46	4	16	26	20324	101.26
ERS537206	ERP006678	51.9509	5.01836	96.5982	Yes	131066	193.25	349041	1474.45	2877	Yes	75	12	12	51	37357	134.398
ERS537207	ERP006678	60.6172	5.88771	97.1293	Yes	189299	272.218	380141	1438.03	3030	Yes	100	14	19	67	48809	187.675
ERS537208	ERP006678	49.6034	4.89083	98.5987	Yes	132156	192.509	280865	1456.68	3332	Yes	68	10	16	42	31500	127.795
ERS537209	ERP006678	63.5082	6.25144	98.4352	Yes	116312	226.243	282782	1945.14	6827	Yes	87	13	19	55	33777	168.664
ERS537210	ERP006678	68.4527	6.74888	98.5919	Yes	180956	291.993	446947	1613.61	3466	Yes	109	14	23	72	53444	207.819
ERS537211	ERP006678	60.0644	5.87028	97.7332	Yes	193152	297.481	459448	1540.14	3197	Yes	114	14	18	82	46125	175.632
ERS537212	ERP006678	60.8894	5.99318	98.4274	Yes	155867	202.917	304487	1301.86	2419	Yes	72	12	15	45	37460	133.315
ERS537213	ERP006678	74.0378	7.24274	97.8248	Yes	218517	303.519	947153	1389	2899	Yes	100	11	13	76	52669	193.78
ERS537214	ERP006678	61.2203	5.95291	97.2375	Yes	215131	280.916	499290	1305.79	2379	Yes	101	12	29	60	53853	185.296
ERS537215	ERP006678	55.6003	5.46537	98.2976	Yes	102191	175.248	439033	1714.91	5113	Yes	73	11	18	44	27391	121.928
ERS537216	ERP006678	59.2045	5.82449	98.3792	Yes	72457	136.608	445903	1885.36	6243	Yes	48	11	12	25	20823	103.479
ERS537217	ERP006678	78.3259	7.59775	97.0018	Yes	158080	279.125	455322	1765.72	5655	Yes	118	18	20	80	40307	189.903
ERS537218	ERP006678	45.0199	4.43373	98.4839	Yes	129485	191.054	425503	1475.49	3347	Yes	65	12	20	33	31125	121.349
ERS537219	ERP006678	74.4196	7.19756	96.7159	Yes	118684	227.405	455433	1916.05	5708	Yes	81	14	18	49	36620	172.709
ERS537220	ERP006678	54.8574	5.39486	98.3433	Yes	148916	203.773	235261	1368.38	2560	Yes	81	7	22	52	38959	136.5
ERS537221	ERP006678	51.2709	4.998	97.4823	Yes	126957	213.636	482756	1682.75	4465	Yes	77	12	15	50	35061	154.195
ERS537222	ERP006678	46.7172	4.56515	97.7188	Yes	54554	115.503	550175	2117.22	10213	Yes	44	6	15	23	14488	87.635
ERS537223	ERP006678	59.6139	5.82603	97.7294	Yes	51725	119.712	372488	2314.4	14236	Yes	55	16	9	30	15755	96.9358
ERS537224	ERP006678	62.8359	6.11735	97.3544	Yes	181115	266.571	332555	1471.83	3660	Yes	97	15	20	62	39619	173.882
ERS537225	ERP006678	63.858	6.2327	97.6025	Yes	141228	258.927	409446	1833.4	5957	Yes	88	13	18	57	39611	190.668
ERS537226	ERP006678	66.1517	6.46213	97.6865	Yes	133477	261.991	339034	1962.82	7007	Yes	94	17	21	56	37623	197.266
ERS537227	ERP006678	73.0085	7.08881	97.0957	Yes	157478	271.456	369316	1723.77	5001	Yes	112	23	24	65	42908	197.613
ERS537228	ERP006678	66.8632	6.52807	97.6331	Yes	136334	223.354	455719	1638.29	5954	Yes	87	17	18	52	30353	158.391
ERS537229	ERP006678	65.0629	6.36705	97.8599	Yes	127391	207.427	617775	1628.27	4046	Yes	87	13	21	53	34063	147.588
ERS537230	ERP006678	57.907	5.65018	97.5733	Yes	199827	280.318	452240	1402.8	2635	Yes	107	13	19	75	49409	183.916
ERS537231	ERP006678	65.8911	6.37605	96.7666	Yes	148072	262.394	486841	1772.07	4903	Yes	113	13	25	75	42459	191.088
ERS537232	ERP006678	69.4869	6.75234	97.1743	Yes	149501	240.293	640720	1607.3	4133	Yes	68	13	18	37	32717	146.913
ERS537233	ERP006678	59.1931	5.76809	97.4453	Yes	97926	231.663	416088	2365.7	9433	Yes	77	19	15	43	31146	171.345
ERS537234	ERP006678	57.4341	5.58257	97.1994	Yes	69254	151.548	381187	2188.29	9481	Yes	64	14	16	34	20770	116.129
ERS537235	ERP006678	73.297	7.12296	97.1794	Yes	102194	196.009	675909	1918.01	7286	Yes	68	16	8	44	27305	146.974
ERS537236	ERP006678	63.0823	6.09235	96.5778	Yes	167393	237.466	820663	1418.62	2965	Yes	84	10	21	53	38947	152.738
ERS537237	ERP006678	61.5938	5.95586	96.6958	Yes	167812	307.677	538248	1833.46	5459	Yes	117	19	27	71	46119	221.242
ERS537238	ERP006678	63.3793	6.15542	97.1203	Yes	85396	185.814	415052	2175.91	8961	Yes	77	17	19	41	24799	136.326
ERS537239	ERP006678	58.068	5.65687	97.418	Yes	73328	111.8	335526	1524.66	3253	Yes	39	8	9	22	20179	79.9471
ERS537240	ERP006678	63.9243	6.22172	97.3295	Yes	114058	190.308	399600	1668.52	5176	Yes	62	10	13	39	26876	132.328
ERS537241	ERP006678	57.5331	5.59022	97.1654	Yes	97488	179.927	332330	1845.63	4786	Yes	73	11	14	48	28508	126.757
ERS537242	ERP006678	63.5036	6.17539	97.2447	Yes	67787	144.528	398385	2132.09	10962	Yes	50	12	12	26	17919	110.354
ERS537243	ERP006678	72.903	7.0774	97.0797	Yes	116778	264.31	503769	2263.35	11249	Yes	150	20	23	107	33894	199.406
ERS537244	ERP006678	75.0734	7.31944	97.4971	Yes	62048	80.8391	288279	1302.85	2969	Yes	26	2	6	18	11981	51.6778
ERS537245	ERP006678	67.4821	6.57964	97.502	Yes	169295	268.113	464690	1583.7	4021	Yes	105	21	21	63	42875	189.797
ERS537246	ERP006678	65.6532	6.43789	98.0591	Yes	112207	206.765	542909	1842.71	6247	Yes	75	12	23	40	28164	146.039
ERS537247	ERP006678	57.052	5.58384	97.8728	Yes	92701	175.412	555033	1892.23	7006	Yes	68	17	22	29	25638	132.558
ERS537248	ERP006678	61.0995	5.99331	98.091	Yes	83854	173.859	365711	2073.35	8331	Yes	74	14	11	49	23258	126.178
ERS537249	ERP006678	59.7089	5.85495	98.0583	Yes	107089	172.639	325375	1612.1	4547	Yes	69	13	16	40	26241	121.99
ERS537250	ERP006678	62.3786	6.08696	97.581	Yes	114945	207.698	390574	1806.94	5830	Yes	84	12	13	59	31820	142.351
ERS537251	ERP006678	67.8248	6.61779	97.5718	Yes	122086	246.373	418976	2018.03	8549	Yes	89	15	19	55	33383	187.634
ERS537252	ERP006678	69.9956	6.8117	97.3161	Yes	142829	253.332	577446	1773.68	5027	Yes	92	14	22	56	40617	183.923
ERS537253	ERP006678	70.1919	6.83225	97.3367	Yes	131355	263.687	571638	2007.44	5543	Yes	93	17	22	54	41826	182.041
ERS537254	ERP006678	68.2365	6.64665	97.4061	Yes	156140	268.467	506148	1719.4	4324	Yes	101	16	26	59	46659	198.505
ERS537255	ERP006678	59.4302	5.83616	98.202	Yes	58667	126.638	534316	2158.59	8603	Yes	59	13	11	35	17534	95.8681
ERS537256	ERP006678	67.6567	6.64237	98.1775	Yes	116500	215.365	504427	1848.63	7346	Yes	74	17	15	42	25062	149.146
ERS537257	ERP006678	63.0513	6.19348	98.2292	Yes	70854	165.367	425061	2333.91	12986	Yes	76	15	8	53	19034	121.798
ERS537258	ERP006678	66.0035	6.45342	97.7739	Yes	164292	276.668	618244	1684	4702	Yes	104	17	28	59	42669	198.174
ERS537259	ERP006678	71.2503	7.00943	98.3776	Yes	65886	115.695	340079	1755.98	6182	Yes	36	8	10	18	15848	82.6525
ERS537260	ERP006678	58.5618	5.57763	95.2435	Yes	117953	199.865	324021	1694.45	5048	Yes	71	12	20	39	29457	140.811
ERS537261	ERP006678	71.7464	6.82872	95.1786	Yes	115744	189.732	311971	1639.24	3936	Yes	76	11	17	48	33668	135.785
ERS537262	ERP006678	78.6707	7.56844	96.204	Yes	190071	322.954	291348	1699.12	5364	Yes	116	21	23	72	49396	234.312
ERS537263	ERP006678	66.74	6.50831	97.5173	Yes	162961	263.416	441399	1616.44	4236	Yes	102	14	20	68	44713	187.343
ERS537264	ERP006678	70.6654	6.83473	96.7195	Yes	67383	134.716	474938	1999.25	9350	Yes	42	14	3	25	17722	96.5261
ERS537265	ERP006678	62.3703	6.03982	96.8381	Yes	91001	162.886	284695	1789.94	5449	Yes	59	13	12	34	25148	115.653
ERS537266	ERP006678	63.1972	6.06765	96.0113	Yes	123701	226.638	503184	1832.14	4952	Yes	82	9	24	49	36970	169.119
ERS537267	ERP006678	71.016	6.99816	98.5435	Yes	129948	202.122	340994	1555.41	4241	Yes	77	12	21	44	30632	138.46
ERS537268	ERP006678	76.0441	7.44669	97.9259	Yes	89819	172.758	568068	1923.4	7434	Yes	68	13	15	40	23409	120.464
ERS537269	ERP006678	78.2803	7.65619	97.8047	Yes	152385	282.983	609495	1857.03	6358	Yes	108	25	21	62	41463	199.245
ERS537270	ERP006678	79.9131	7.82885	97.9671	Yes	168340	244.424	299473	1451.97	3019	Yes	89	13	26	50	42219	165.165
ERS537271	ERP006678	69.9335	6.82824	97.639	No	NULL	NULL	NULL	NULL	NULL	No	0	0	0	0	NULL	NULL
ERS537272	ERP006678	76.4538	7.47969	97.8328	Yes	105460	222.855	601342	2113.17	11239	Yes	89	19	19	51	28460	166.018
ERS537273	ERP006678	63.5452	6.22411	97.9478	Yes	160701	287.413	363011	1788.5	6166	Yes	125	24	33	68	42083	208.25
ERS537274	ERP006678	73.1446	7.16748	97.9905	Yes	135791	211.963	311800	1560.95	3383	Yes	78	9	14	55	35844	143.419
ERS537275	ERP006678	73.3891	7.18301	97.8756	Yes	151800	293.393	377366	1932.76	7771	Yes	116	16	29	71	38362	214.583
ERS537276	ERP006678	77.6232	7.62466	98.2265	Yes	122076	237.184	342836	1942.92	7788	Yes	86	16	23	47	34231	177.414
ERS537277	ERP006678	62.4655	6.13451	98.2064	Yes	145924	265.813	438654	1821.58	5510	Yes	110	15	16	79	40316	177.408
ERS537278	ERP006678	58.3291	5.64015	96.6953	Yes	160477	302.789	371928	1886.81	6157	Yes	126	22	24	80	43317	212.609
ERS537279	ERP006678	60.8125	5.91728	97.3036	Yes	114763	200.54	375613	1747.43	4822	Yes	80	14	17	49	33242	149.53
ERS537280	ERP006678	73.4224	7.18728	97.8895	Yes	49719	124.264	547269	2499.33	12283	Yes	52	7	15	30	14031	98.469
ERS537281	ERP006678	67.2288	6.54708	97.385	Yes	133731	205.052	367547	1533.32	3668	Yes	69	12	17	40	33188	142.047
ERS537282	ERP006678	76.7999	7.56376	98.4866	Yes	132391	218.234	413211	1648.4	4437	Yes	90	12	21	57	35915	157.11
ERS537283	ERP006678	65.2857	6.34942	97.256	Yes	165391	259.271	480195	1567.62	3895	Yes	95	14	20	61	40621	170.44
ERS537284	ERP006678	66.2742	6.43905	97.1576	Yes	147389	251.177	455036	1704.17	5327	Yes	103	13	25	65	36380	165.168
ERS537285	ERP006678	51.17	4.98023	97.3271	Yes	128964	204.829	588026	1588.27	5182	Yes	69	17	13	39	26681	139.437
ERS537286	ERP006678	57.3264	5.66683	98.8521	Yes	137398	273.825	373195	1992.93	6876	Yes	110	15	21	74	36576	184.483
ERS537287	ERP006678	56.4668	5.53314	97.9893	Yes	113829	188.798	578112	1658.61	4817	Yes	75	11	18	46	29343	133.774
ERS537288	ERP006678	61.9172	5.99554	96.8316	Yes	153417	252.994	372228	1649.06	4315	Yes	94	13	17	64	38461	172.249
ERS537289	ERP006678	54.0243	5.25096	97.1962	Yes	115976	219.405	303424	1891.82	6255	Yes	84	20	21	43	30705	150.037
ERS537290	ERP006678	60.8262	5.89973	96.9933	Yes	122421	217.153	504340	1773.82	5258	Yes	87	16	23	48	33595	158.327
ERS537291	ERP006678	81.4808	7.90847	97.0594	Yes	113118	214.873	308458	1899.54	6011	Yes	85	13	20	52	30644	155.539
ERS537292	ERP006678	70.4196	6.84928	97.2638	Yes	108360	203.875	406257	1881.46	6837	Yes	74	13	11	50	29326	148.795
ERS537293	ERP006678	71.0256	6.83792	96.2741	Yes	79415	187.609	507459	2362.38	10069	Yes	69	16	17	36	25210	144.005
ERS537294	ERP006678	66.469	6.37784	95.9521	Yes	118006	242.891	347033	2058.29	9666	Yes	90	21	19	50	30619	176.565
ERS537295	ERP006678	68.7083	6.58371	95.8213	Yes	135850	234.439	569002	1725.72	4709	Yes	87	15	19	53	37452	168.453
ERS537296	ERP006678	60.4682	5.84365	96.64	Yes	158524	278.006	631244	1753.72	4972	Yes	115	16	29	70	45022	199.269
ERS537297	ERP006678	61.6035	5.95306	96.6351	Yes	58914	138.959	442980	2358.68	13121	Yes	56	8	13	35	16815	109.2
ERS537298	ERP006678	67.1419	6.48605	96.602	Yes	171262	296.484	475815	1731.17	4563	Yes	106	15	21	70	48269	206.147
ERS537299	ERP006678	64.0012	6.18273	96.6034	Yes	144938	250.033	334608	1725.11	4996	Yes	95	13	22	60	37943	172.374
ERS537300	ERP006678	61.4231	5.96572	97.1249	Yes	124803	227.759	387447	1824.95	5452	Yes	90	17	25	48	34062	166.251
ERS537301	ERP006678	58.0359	5.60953	96.6562	Yes	151768	240.589	298196	1585.24	4636	Yes	85	18	15	52	35984	155.233
ERS537302	ERP006678	59.8794	5.91156	98.7244	Yes	123050	194.778	460537	1582.92	4835	Yes	70	11	14	45	28361	133.319
ERS537303	ERP006678	75.6383	7.28893	96.3656	Yes	180058	297.371	490169	1651.53	4479	Yes	120	16	29	75	48827	212.991
ERS537304	ERP006678	84.3002	8.25762	97.9549	Yes	219672	343.792	391597	1565.02	3830	Yes	135	26	24	85	56986	240.836
ERS537305	ERP006678	74.3191	7.29887	98.2098	Yes	81769	174.749	273107	2137.1	6828	Yes	61	11	18	32	26536	133.558
ERS537306	ERP006678	59.4022	5.8185	97.9508	Yes	172998	305.289	411127	1764.7	4838	Yes	120	19	23	78	49201	221.451
ERS537307	ERP006678	63.744	6.26733	98.3203	Yes	123575	231.341	419443	1872.07	5860	Yes	84	12	22	50	31731	161.429
ERS537308	ERP006678	65.9816	6.48067	98.2193	Yes	119229	202.352	363479	1697.17	4878	Yes	95	12	12	71	32282	144.913
ERS537309	ERP006678	68.7562	6.7877	98.7214	Yes	129807	192.872	296457	1485.84	4542	Yes	66	14	11	41	26626	129.903
ERS537310	ERP006678	56.1073	5.53845	98.7117	Yes	201059	273.371	446197	1359.66	2503	Yes	112	16	19	77	46750	178.409
ERS537311	ERP006678	59.4808	5.86178	98.5492	Yes	142142	257.939	403732	1814.65	6108	Yes	103	16	28	59	36602	177.427
ERS537312	ERP006678	58.3744	5.76192	98.7063	Yes	92554	157.768	318565	1704.61	4949	Yes	56	11	14	31	23883	112.73
ERS537313	ERP006678	60.7288	5.9857	98.5644	Yes	192233	299.128	492753	1556.07	4015	Yes	108	19	21	68	47379	202.953
ERS537314	ERP006678	77.9174	7.62894	97.9106	Yes	154048	317.06	680436	2058.19	6780	Yes	119	22	32	65	48375	240.799
ERS537315	ERP006678	82.9994	8.13975	98.0699	Yes	162392	273.938	567017	1686.9	4114	Yes	106	13	29	64	46554	196.583
ERS537316	ERP006678	62.8011	6.16122	98.1067	Yes	117670	164.856	245998	1401	2900	Yes	63	5	23	35	29611	110.362
ERS537317	ERP006678	81.2229	7.98611	98.3234	Yes	112588	230.773	506958	2049.71	8503	Yes	100	20	10	70	31847	167.633
ERS537318	ERP006678	58.852	5.78843	98.3558	Yes	146637	243.165	363947	1658.28	4048	Yes	97	13	19	65	38611	163.182
ERS537319	ERP006678	68.5469	6.72811	98.1534	No	NULL	NULL	NULL	NULL	NULL	No	0	0	0	0	NULL	NULL
ERS537320	ERP006678	70.6266	6.94398	98.3195	Yes	146652	265.753	498734	1812.13	6513	Yes	99	12	21	66	37074	195.495
ERS537321	ERP006678	38.7447	3.8392	99.0897	Yes	90876	185.2	460029	2037.94	6569	Yes	66	12	13	41	27760	133.402
ERS537322	ERP006678	34.5225	3.42058	99.0825	Yes	109611	179.771	458478	1640.08	5322	Yes	71	15	15	41	24116	126.175
ERS537323	ERP006678	37.1373	3.67615	98.988	Yes	151536	235.214	375556	1552.2	3277	Yes	95	7	24	64	43364	163.722
ERS537324	ERP006678	63.3544	6.22556	98.2657	Yes	149025	251.708	462067	1689.03	4590	Yes	86	15	14	57	40223	180.886
ERS537325	ERP006678	60.6152	5.93955	97.9879	Yes	209266	276.823	679843	1322.83	2385	Yes	114	11	19	84	48055	171.949
ERS537326	ERP006678	61.6535	6.06697	98.4043	Yes	126755	188.653	321503	1488.32	3404	Yes	71	15	14	42	30488	127.843
ERS537327	ERP006678	60.3344	5.90414	97.8569	Yes	168790	265.134	563382	1570.79	4720	Yes	121	17	31	73	40155	184.949
ERS537328	ERP006678	59.1214	5.7876	97.8935	Yes	145085	262.198	564304	1807.2	5869	Yes	112	15	28	69	33446	175.159
ERS537329	ERP006678	59.5091	5.82448	97.8755	Yes	186166	242.498	380177	1302.59	2532	Yes	95	16	16	63	38660	153.956
ERS537330	ERP006678	60.5828	5.93498	97.9648	Yes	117737	215.052	632357	1826.55	5727	Yes	78	16	14	48	31994	154.882
ERS537331	ERP006678	64.7872	6.33029	97.7089	Yes	79529	156.887	319222	1972.7	9443	Yes	60	13	15	32	20610	119.802
ERS537332	ERP006678	58.9511	5.75589	97.6384	Yes	161376	266.961	608919	1654.28	4468	Yes	132	14	33	85	41147	180.044
ERS537333	ERP006678	51.0709	4.99751	97.8544	Yes	106994	173.359	508397	1620.27	4224	Yes	81	12	14	55	26077	122.206
ERS537334	ERP006678	58.208	5.65991	97.236	Yes	112428	210.854	710880	1875.46	6682	Yes	81	15	22	44	28591	152.784
ERS537335	ERP006678	59.1931	5.74647	97.0801	Yes	140914	225.84	366924	1602.68	4875	Yes	83	16	19	48	31313	155.296
ERS537336	ERP006678	64.1535	6.21282	96.843	Yes	89788	200.944	395535	2237.98	8778	Yes	78	19	17	42	28343	154.784
ERS537337	ERP006678	55.9271	5.43451	97.1712	Yes	86126	184.26	664352	2139.43	6477	Yes	70	13	13	44	25622	134.583
ERS537338	ERP006678	79.5743	7.71044	96.8961	Yes	136418	285.629	504588	2093.78	8543	Yes	110	24	18	68	34463	200.804
ERS537339	ERP006678	77.0395	7.42406	96.3669	Yes	189230	317.93	460599	1680.13	4947	Yes	113	18	32	63	49964	227.27
ERS537340	ERP006678	70.6023	6.89574	97.6702	Yes	133367	202.579	463941	1518.96	3569	Yes	80	9	16	55	33723	135.347
ERS537341	ERP006678	78.2621	7.62783	97.4652	Yes	92581	165.359	377424	1786.1	6251	Yes	67	12	13	42	23283	119.162
ERS537342	ERP006678	66.0583	6.42878	97.3199	Yes	108247	223.137	508789	2061.37	8390	Yes	85	17	15	53	30901	168.372
ERS537343	ERP006678	65.7143	6.36102	96.798	Yes	176999	234.301	502699	1323.74	2506	Yes	88	13	14	61	42696	151.843
ERS537344	ERP006678	78.0283	7.60606	97.4782	Yes	93187	208.663	481581	2239.19	9225	Yes	82	8	23	51	27596	152.738
ERS537345	ERP006678	69.9923	6.8284	97.5593	Yes	164635	290.947	357061	1767.22	6514	Yes	130	20	25	85	40006	193.49
ERS537346	ERP006678	74.9069	7.29355	97.3682	Yes	145219	253.023	383892	1742.36	4416	Yes	96	15	19	62	41680	180.624
ERS537347	ERP006678	68.0146	6.67177	98.0931	Yes	108780	159.885	705550	1469.8	3543	Yes	68	10	13	45	26815	109.88
ERS537348	ERP006678	61.4058	5.96668	97.168	Yes	191527	301.279	412896	1573.04	3723	Yes	123	21	28	74	49481	212.026
ERS537349	ERP006678	63.2786	6.16382	97.4077	Yes	191513	300.689	486306	1570.07	3885	Yes	124	19	36	69	48147	211.776
ERS537350	ERP006678	66.313	6.45768	97.3818	Yes	72498	182	505328	2510.41	14545	Yes	75	19	13	43	20310	142.284
ERS537351	ERP006678	74.2261	7.25475	97.7386	Yes	100738	218.909	315714	2173.06	8317	Yes	94	15	14	65	30279	160.059
ERS537352	ERP006678	73.5573	7.13261	96.9668	Yes	132226	203.548	428585	1539.39	4306	Yes	67	17	10	40	31329	140.227
ERS537353	ERP006678	62.3924	6.05645	97.0704	Yes	119302	210.009	447605	1760.31	4776	Yes	79	13	17	49	33733	155.587
ERS537354	ERP006678	57.5488	5.36278	93.1866	Yes	122642	200.651	675777	1636.07	5052	Yes	75	22	8	45	27106	139.814
ERS537355	ERP006678	71.4827	6.66756	93.2751	Yes	147996	234.577	473878	1585.02	4780	Yes	90	18	22	50	35185	166.667
ERS537356	ERP006678	60.3416	5.62477	93.2154	Yes	82571	146.029	538632	1768.53	5321	Yes	55	12	9	34	22763	105.653
ERS537357	ERP006678	49.7474	4.551	91.4821	Yes	111684	139.4	286467	1248.17	2248	Yes	40	8	9	23	25079	86.4895
ERS537358	ERP006678	68.8886	6.39082	92.7704	Yes	156126	234.944	384942	1504.84	4444	Yes	82	13	23	46	34994	160.098
ERS537359	ERP006678	119.913	11.8046	98.4431	Yes	148865	279.789	661918	1879.48	6043	Yes	114	25	26	63	42718	212.064
ERS537360	ERP006678	52.6947	5.13316	97.4132	Yes	166342	243.959	528125	1466.61	2871	Yes	100	11	22	67	46804	162.513
ERS537361	ERP006678	74.0978	7.118	96.0622	Yes	226601	310.68	526138	1371.04	3073	Yes	116	17	24	75	50807	205.229
ERS537362	ERP006678	80.5932	7.73764	96.0086	Yes	147403	230.265	332181	1562.15	4390	Yes	75	12	13	50	34593	155.086
ERS537363	ERP006678	75.1183	7.23128	96.2651	Yes	131349	242.93	453307	1849.5	5469	Yes	95	13	19	63	38617	182.965
ERS537364	ERP006678	53.1023	5.13891	96.7737	Yes	96880	145.895	538466	1505.94	3575	Yes	54	9	17	28	24996	104.319
ERS537365	ERP006678	71.6623	6.91529	96.4984	Yes	190623	292.789	472512	1535.96	3571	Yes	106	24	16	66	49343	205.96
ERS537366	ERP006678	70.2497	6.73505	95.8731	Yes	179014	298.941	412749	1669.93	4645	Yes	115	14	26	75	47660	210.211
ERS537367	ERP006678	65.8072	6.33296	96.235	Yes	118605	208.229	543138	1755.65	5324	Yes	76	14	18	44	30953	149.364
ERS537368	ERP006678	78.7082	7.62093	96.8252	Yes	172841	230.212	395334	1331.93	2229	Yes	88	12	17	59	45115	149.564
ERS537369	ERP006678	77.261	7.50033	97.0779	Yes	130453	233.726	484366	1791.65	7317	Yes	93	18	20	55	31577	172.891
ERS537370	ERP006678	84.3442	8.12818	96.3691	Yes	219974	305.766	373918	1390.01	3035	Yes	107	18	16	73	49408	201.207
ERS537371	ERP006678	49.3678	4.7495	96.2063	Yes	130606	226.102	373329	1731.18	5440	Yes	88	20	21	47	32365	154.88
ERS537372	ERP006678	55.9086	5.41911	96.9281	Yes	134583	169.827	286551	1261.88	2386	Yes	58	11	7	40	30937	112.023
ERS537373	ERP006678	56.8543	5.47509	96.3003	Yes	131501	220.083	452650	1673.62	5407	Yes	76	20	9	47	31565	150.928
ERS537374	ERP006678	77.4854	7.50046	96.7984	Yes	174616	306.202	525525	1753.57	5244	Yes	126	24	20	82	45650	222.746
ERS537375	ERP006678	70.376	6.83607	97.1365	Yes	120389	192.899	577445	1602.3	4449	Yes	68	14	12	42	30469	137.003
ERS537376	ERP006678	73.4846	7.17666	97.6621	Yes	110366	194.132	360351	1758.98	5805	Yes	70	13	17	40	29456	144.331
ERS537377	ERP006678	71.9518	7.04256	97.8788	Yes	105210	198.997	471292	1891.43	8014	Yes	62	13	13	36	26554	147.505
ERS537378	ERP006678	61.4139	5.98927	97.5231	Yes	155558	247.373	446279	1590.23	4777	Yes	91	17	16	58	36797	173.347
ERS537379	ERP006678	55.1129	5.37993	97.6165	Yes	171141	258.556	540044	1510.78	3743	Yes	87	17	20	50	39580	173.063
ERS537380	ERP006678	57.4574	5.63669	98.1021	Yes	39023	113.602	415844	2911.16	17210	Yes	43	9	10	24	12741	91.9851
ERS537381	ERP006678	62.7624	6.13738	97.7875	Yes	198066	278.75	401415	1407.36	2890	Yes	118	12	27	79	43708	172
ERS537382	ERP006678	79.3157	7.77966	98.0847	Yes	87243	160.831	402031	1843.49	5905	Yes	55	10	12	33	23710	119.128
ERS537383	ERP006678	71.6228	7.01513	97.9455	Yes	122662	217.344	352687	1771.89	5236	Yes	88	11	22	55	34213	156.607
ERS537384	ERP006678	73.6979	7.2231	98.0095	Yes	52989	121.983	368887	2302.04	11317	Yes	53	11	11	31	14111	93.0445
ERS537385	ERP006678	75.2336	7.37886	98.0793	Yes	166557	264.572	644581	1588.48	3791	Yes	98	9	21	68	44524	182.536
ERS537386	ERP006678	63.3674	6.11227	96.4575	Yes	119229	217.006	246915	1820.08	5690	Yes	78	11	18	49	34079	161.747
ERS537387	ERP006678	88.634	8.5344	96.2882	Yes	163729	313.058	483937	1912.05	8061	Yes	154	27	19	108	41250	215.468
ERS537388	ERP006678	75.0145	7.25724	96.7445	Yes	181706	253.426	433226	1394.7	2872	Yes	96	12	20	64	44917	167.252
ERS537389	ERP006678	73.9319	7.1336	96.4888	Yes	187491	295.889	472970	1578.15	4549	Yes	102	17	20	65	45094	207.361
ERS537390	ERP006678	78.9933	7.72156	97.7496	Yes	126157	235.945	483584	1870.25	5576	Yes	106	14	25	67	36625	174.906
ERS537391	ERP006678	76.0082	7.44834	97.994	Yes	109511	211.169	372287	1928.29	7412	Yes	68	12	14	42	31087	160.399
ERS537392	ERP006678	68.9612	6.73689	97.691	Yes	63425	128.164	586563	2020.72	8567	Yes	53	10	10	33	17321	95.3874
ERS537393	ERP006678	69.8191	6.82327	97.7279	Yes	99558	210.086	593275	2110.18	8081	Yes	85	15	20	50	28478	159.675
ERS537394	ERP006678	82.5008	8.0508	97.5844	Yes	224285	320.374	717398	1428.42	3186	Yes	119	16	24	79	52645	212.302
ERS537395	ERP006678	67.6932	6.64796	98.2072	Yes	105166	191.489	443715	1820.82	6862	Yes	60	13	11	36	24553	137.57
ERS537396	ERP006678	70.4009	6.89499	97.9388	Yes	170964	286.701	580300	1676.97	4336	Yes	110	15	24	71	47885	206.77
ERS537397	ERP006678	54.7154	5.3502	97.7824	Yes	108894	206.58	398712	1897.07	6753	Yes	77	14	14	49	29727	153.176
ERS537398	ERP006678	63.7439	6.25256	98.0889	Yes	96786	169.747	426172	1753.84	5791	Yes	72	13	16	43	23092	120.334
ERS537399	ERP006678	78.9985	7.75373	98.1503	Yes	145957	251.127	458789	1720.56	4545	Yes	103	12	22	69	41871	181.325
ERS537400	ERP006678	60.5212	5.83091	96.345	Yes	125267	211.134	433748	1685.47	4213	Yes	83	11	18	54	35665	152.361
ERS537401	ERP006678	42.7151	4.16922	97.6053	Yes	99033	144.439	382357	1458.5	3704	Yes	61	9	14	38	22496	96.4615
ERS537402	ERP006678	30.0247	2.9079	96.8502	Yes	59622	104.012	254392	1744.53	5981	Yes	34	5	9	20	15099	75.8671
ERS537403	ERP006678	29.5351	2.86939	97.1519	Yes	40657	62.7008	314327	1542.19	3949	Yes	19	2	7	10	10560	44.4765
ERS537404	ERP006678	38.1176	3.68681	96.722	Yes	101054	155.257	394897	1536.37	3721	Yes	56	7	18	31	25958	107.026
ERS537405	ERP006678	62.8714	6.05837	96.3613	Yes	90046	125.272	335642	1391.2	2702	Yes	47	7	9	31	21704	82.3871
ERS537406	ERP006678	65.2813	6.29238	96.3888	Yes	134198	221.591	391435	1651.22	5202	Yes	83	16	19	48	33090	157.241
ERS537407	ERP006678	69.3358	6.68459	96.4088	Yes	93285	175.05	304121	1876.51	7869	Yes	67	12	22	33	22152	123.977
ERS537408	ERP006678	58.5122	5.76204	98.4759	Yes	46974	112.315	550107	2391	17038	Yes	45	9	9	27	12424	87.3693
ERS537409	ERP006678	48.342	4.73766	98.0031	Yes	190905	268.799	318767	1408.02	2902	Yes	96	15	14	67	45196	179.528
ERS537410	ERP006678	61.2934	6.0177	98.1786	Yes	118321	191.927	285440	1622.08	4111	Yes	66	12	17	37	32377	137.386
ERS608474	ERP008729	39.4212	3.74964	95.1174	Yes	58383	115.003	368691	1969.8	6654	Yes	48	12	11	25	16272	79.5334
ERS608475	ERP008729	50.4489	4.46969	88.5983	Yes	101592	160.454	549994	1579.4	4094	Yes	60	12	17	31	25270	112.251
ERS608476	ERP008729	45.2767	4.02984	89.0048	Yes	122991	191.101	341522	1553.78	3354	Yes	86	12	20	54	33059	128.109
ERS608477	ERP008729	60.147	5.54479	92.1873	Yes	73239	129.227	355946	1764.46	5575	Yes	52	7	10	35	19019	89.4885
ERS608478	ERP008729	49.1792	4.19458	85.2918	Yes	162692	197.848	410619	1216.09	2420	Yes	70	12	16	42	32636	125.484
ERS608479	ERP008729	40.9738	3.85882	94.1777	Yes	82656	147.593	325114	1785.63	5900	Yes	67	13	17	37	22233	109.849
ERS608480	ERP008729	41.099	3.88299	94.4789	Yes	178855	264.805	399940	1480.56	3330	Yes	103	10	23	70	46639	181.823
ERS608481	ERP008729	48.9415	4.45478	91.0226	Yes	165159	235.194	414533	1424.05	3475	Yes	88	14	29	45	32770	146.652
ERS608482	ERP008729	50.2501	4.75557	94.6381	Yes	89881	169.592	398143	1886.85	7197	Yes	72	11	18	43	24456	124.356
ERS608483	ERP008729	66.6118	6.30254	94.6159	Yes	226116	285.283	413053	1261.67	2648	Yes	106	18	15	73	47197	174.03
ERS608484	ERP008729	59.2297	5.5966	94.4897	Yes	42289	105.404	343078	2492.46	9948	Yes	43	14	8	21	14178	84.5744
ERS608485	ERP008729	43.0003	4.04008	93.9546	Yes	172904	196.781	546077	1138.09	1963	Yes	73	12	14	47	33289	114.286
ERS608486	ERP008729	55.5099	5.10389	91.9455	Yes	65923	104.567	347411	1586.19	3614	Yes	34	1	10	23	16428	68.8484
ERS608487	ERP008729	57.7916	5.41786	93.7483	Yes	53542	112.245	368808	2096.39	11628	Yes	45	13	4	28	12786	82.734
ERS608488	ERP008729	50.9267	4.53161	88.983	Yes	125507	195.545	252489	1558.04	3726	Yes	78	11	15	52	34937	137.496
ERS608489	ERP008729	60.7891	5.70859	93.9081	Yes	112244	232.484	381214	2071.24	8265	Yes	99	19	21	59	31796	169.218
ERS608490	ERP008729	44.6805	4.11458	92.0888	Yes	55954	88.2921	216655	1577.94	4485	Yes	39	6	9	24	13302	60.4867
ERS608491	ERP008729	56.5199	5.41353	95.7809	Yes	83440	124.821	489967	1495.93	6103	Yes	44	13	9	22	15862	84.8323
ERS608492	ERP008729	66.594	6.19224	92.9849	Yes	163697	281.501	451455	1719.65	6100	Yes	125	20	31	74	39010	192.67
ERS608493	ERP008729	58.3068	5.40029	92.6186	Yes	203268	285.845	420582	1406.24	3264	Yes	133	18	30	85	45592	190.322
ERS608494	ERP008729	41.9193	3.92855	93.7172	Yes	92994	144.599	363004	1554.93	4345	Yes	55	10	6	39	23446	99.2952
ERS608495	ERP008729	58.4461	5.45421	93.3204	Yes	243487	303.255	518513	1245.47	2571	Yes	115	18	31	66	48835	194.484
ERS608496	ERP008729	52.8256	4.80394	90.9395	Yes	156220	190.886	483782	1221.9	2523	Yes	76	14	19	43	29403	120.567
ERS608497	ERP008729	50.4617	4.7897	94.9175	Yes	95051	136.003	461863	1430.84	3094	Yes	48	13	7	28	21773	90.845
ERS608498	ERP008729	47.2974	4.40944	93.2279	Yes	22369	49.2452	385275	2201.49	19351	Yes	18	4	6	8	5928	38.5983
ERS608499	ERP008729	66.108	6.197	93.7406	Yes	156160	276.655	451926	1771.61	5204	Yes	105	19	24	62	44564	207.013
ERS608500	ERP008729	39.4769	3.77101	95.5244	Yes	35983	77.975	309666	2167	11863	Yes	26	6	7	13	10291	59.6641
ERS608501	ERP008729	59.4742	5.6987	95.818	Yes	47141	101.173	360890	2146.18	8148	Yes	46	7	15	24	14549	78.3344
ERS608502	ERP008729	57.417	5.32762	92.7882	Yes	113890	190.343	532176	1671.28	5503	Yes	80	17	19	44	28599	132.66
ERS608503	ERP008729	60.8411	5.67262	93.2366	Yes	165392	241.221	518633	1458.48	3634	Yes	94	13	29	52	39820	167.779
ERS608504	ERP008729	44.1712	4.12752	93.4437	Yes	102751	152.114	357241	1480.42	4507	Yes	56	12	13	31	20542	102.695
ERS608505	ERP008729	59.0485	5.47647	92.7453	Yes	214170	303.412	496542	1416.69	3165	Yes	131	16	30	85	51264	204.859
ERS608506	ERP008729	54.206	5.09309	93.9581	Yes	74918	146.54	575910	1956	7226	Yes	54	16	10	28	20569	109.586
ERS608507	ERP008729	63.0688	5.959	94.4841	Yes	100449	189.401	429551	1885.54	7773	Yes	70	14	11	45	22303	119.84
ERS608508	ERP008729	50.8364	4.80359	94.4911	Yes	68184	120.808	416992	1771.79	6214	Yes	49	7	7	35	17590	87.7789
ERS608509	ERP008729	55.6401	5.13655	92.3174	Yes	235243	323.293	372456	1374.29	3088	Yes	133	19	27	87	52499	216.146
ERS608510	ERP008729	62.7213	5.82351	92.8474	Yes	186090	254.843	401645	1369.46	3194	Yes	101	17	24	60	42315	173.449
ERS608511	ERP008729	40.494	3.85868	95.2902	Yes	70975	133.89	395441	1886.44	5986	Yes	56	11	13	32	21078	99.1706
ERS608512	ERP008729	43.1283	4.07531	94.4927	Yes	43523	101.433	379804	2330.57	15038	Yes	45	12	8	25	11400	73.6918
ERS608513	ERP008729	48.4515	4.48524	92.5719	Yes	72006	130.403	407579	1811	7013	Yes	61	8	13	40	17478	92.8402
ERS608514	ERP008729	46.4865	4.35597	93.704	Yes	120711	183.965	337654	1524.01	4923	Yes	64	15	13	36	26728	125.965
ERS608515	ERP008729	53.8135	5.06047	94.0372	No	NULL	NULL	NULL	NULL	NULL	No	0	0	0	0	NULL	NULL
ERS608516	ERP008729	46.3955	4.31805	93.0704	Yes	54466	128.206	402623	2353.88	10153	Yes	52	14	12	26	17833	103.395
ERS608517	ERP008729	41.9958	3.92881	93.5526	Yes	110646	164.06	895895	1482.74	4200	Yes	58	15	10	33	25796	114.216
ERS608518	ERP008729	47.4303	4.42397	93.273	Yes	155125	203.249	428965	1310.23	2624	Yes	71	14	18	39	31936	129.227
ERS608519	ERP008729	39.8219	3.64357	91.4967	Yes	65916	120.591	346295	1829.46	5703	Yes	47	7	11	29	19155	90.4681
ERS608520	ERP008729	54.8637	5.16081	94.0661	Yes	124049	218.296	452505	1759.76	5136	Yes	82	16	17	49	34072	155.72
ERS608521	ERP008729	51.9454	4.91363	94.5921	Yes	119569	201.135	300822	1682.17	4975	Yes	82	12	18	52	31742	141.387
ERS608522	ERP008729	46.0637	4.22221	91.6602	Yes	171080	197.501	532598	1154.44	2149	Yes	59	6	21	32	35490	121.585
ERS608523	ERP008729	48.2194	4.52586	93.8597	Yes	144054	232.657	387261	1615.07	4360	Yes	83	14	21	48	35962	159.376
ERS608524	ERP008729	56.964	5.35597	94.0237	Yes	112645	198.841	354783	1765.2	6411	Yes	80	14	23	43	27153	133.769
ERS608525	ERP008729	49.3385	4.61178	93.4722	Yes	90260	151.295	486624	1676.21	5300	Yes	59	10	13	36	20585	97.3124
ERS608526	ERP008729	44.6824	4.21272	94.2814	Yes	166169	248.194	407351	1493.63	3632	Yes	113	21	18	74	41768	163.754
ERS608527	ERP008729	51.8278	4.80774	92.7638	Yes	177405	248.566	290438	1401.12	3101	Yes	105	13	17	75	38783	160.821
ERS608528	ERP008729	52.9304	4.97519	93.9949	Yes	20461	45.6579	291603	2231.46	10407	Yes	16	6	4	6	5825	35.1668
ERS608529	ERP008729	45.9204	4.27657	93.1301	Yes	143473	188.374	326894	1312.96	2459	Yes	64	8	11	45	32281	116.912
ERS608530	ERP008729	44.1563	4.13303	93.6	Yes	46011	88.9173	582756	1932.52	14571	Yes	37	10	7	20	10257	67.8273
ERS608531	ERP008729	60.6063	5.58378	92.132	Yes	153767	220.342	408681	1432.96	2962	Yes	109	5	25	79	37384	143.699
ERS608532	ERP008729	64.766	5.99006	92.4877	Yes	29918	93.2596	527843	3117.17	19910	Yes	35	9	7	19	10258	78.7897
ERS608533	ERP008729	55.1609	5.20628	94.3836	Yes	93893	186.764	295553	1989.12	5992	Yes	76	11	24	41	29737	135.883
ERS608534	ERP008729	52.9681	4.96257	93.6898	Yes	154283	244.122	425969	1582.3	4027	Yes	97	17	20	60	40151	173.922
ERS608535	ERP008729	57.4967	5.33753	92.832	Yes	213053	280.186	383598	1315.1	2710	Yes	110	17	23	70	45757	176.43
ERS608536	ERP008729	59.2483	5.47393	92.3895	No	NULL	NULL	NULL	NULL	NULL	No	0	0	0	0	NULL	NULL
ERS608537	ERP008729	59.8132	5.64562	94.3876	Yes	77460	157.261	792413	2030.22	7849	Yes	60	14	10	36	22523	122.27
ERS608538	ERP008729	58.5001	5.51962	94.3524	Yes	82710	152.848	369485	1848	6020	Yes	64	10	12	42	21590	112.104
ERS608539	ERP008729	63.2673	5.94919	94.0326	Yes	120447	226.937	666180	1884.12	6829	Yes	87	16	27	44	32655	160.824
ERS608540	ERP008729	49.1573	4.63458	94.2808	Yes	187724	266.631	657822	1420.34	2728	Yes	97	13	23	61	48376	179.829
ERS608541	ERP008729	43.1684	4.00378	92.7479	Yes	27422	73.471	962692	2679.27	23879	Yes	32	8	6	18	7485	58.3676
ERS608542	ERP008729	68.5417	6.28642	91.7167	Yes	99653	179.018	576479	1796.42	5780	Yes	71	12	12	47	27931	125.791
ERS608543	ERP008729	79.8244	7.50995	94.0808	Yes	84951	162.796	400022	1916.35	6138	Yes	53	8	11	34	22503	117.506
ERS608544	ERP008729	55.2628	5.1722	93.5929	Yes	82092	156.195	375925	1902.68	7213	Yes	65	16	9	40	22544	118.169
ERS608545	ERP008729	57.324	5.13414	89.5635	Yes	129379	231.671	339302	1790.64	5123	Yes	94	19	16	59	36826	162.786
ERS608546	ERP008729	61.5479	5.54994	90.1727	Yes	151881	251.294	629839	1654.55	4912	Yes	94	16	20	58	35462	164.759
ERS608547	ERP008729	48.1008	4.51146	93.7919	Yes	141071	208.646	304674	1479.02	3275	Yes	88	13	19	56	38835	145.792
ERS608548	ERP008729	58.0185	5.49288	94.6746	Yes	121664	210.098	442717	1726.87	6156	Yes	72	18	16	38	29462	150.191
ERS608549	ERP008729	64.1292	5.92297	92.3599	Yes	179008	274.931	483743	1535.86	3713	Yes	114	18	22	74	45944	189.425
ERS608550	ERP008729	51.835	4.74564	91.5527	Yes	193913	276.15	351197	1424.09	3187	Yes	108	16	27	65	48045	186.538
ERS608551	ERP008729	66.5506	6.05786	91.0263	Yes	204335	309.354	530884	1513.96	3863	Yes	125	13	26	86	52640	220.427
ERS608552	ERP008729	46.8166	4.38961	93.7619	Yes	111492	199.831	404814	1792.34	6014	Yes	87	12	24	51	30308	147.203
ERS608553	ERP008729	41.0984	3.83847	93.397	Yes	42171	80.6063	337396	1911.42	11289	Yes	24	8	3	13	9916	60.7618
ERS608554	ERP008729	50.3003	4.74116	94.2571	Yes	133759	198.888	407895	1486.91	3857	Yes	74	14	23	37	30850	136.446
ERS608555	ERP008729	57.6409	5.47404	94.9681	Yes	122986	222.469	289386	1808.9	5238	Yes	89	10	25	54	32125	147.04
ERS608556	ERP008729	51.496	4.91317	95.4089	Yes	205131	289.997	639596	1413.72	2742	Yes	106	14	25	67	52764	197.585
ERS608557	ERP008729	67.192	6.29163	93.6366	Yes	100555	176.235	272937	1752.62	5124	Yes	73	10	19	44	27375	122.974
ERS608558	ERP008729	44.2525	4.09835	92.6127	Yes	151535	221.893	351243	1464.3	3888	Yes	83	14	29	40	34729	152.954
ERS608559	ERP008729	50.4994	4.76277	94.3135	Yes	73093	130.853	193091	1790.23	5729	Yes	56	8	12	36	20989	96.3862
ERS608560	ERP008729	31.8254	3.02185	94.9508	Yes	140670	187.516	492039	1333.02	2663	Yes	70	7	17	46	33477	122.896
ERS608561	ERP008729	43.7068	4.1643	95.278	Yes	36995	89.064	285422	2407.46	13385	Yes	39	7	10	22	11271	65.1621
ERS608562	ERP008729	50.0338	4.8039	96.0131	Yes	74240	132.63	268014	1786.51	5447	Yes	52	10	13	29	21649	98.5069
ERS608563	ERP008729	65.1623	6.21948	95.4459	Yes	70514	149.404	342633	2118.78	9195	Yes	58	11	12	35	20516	115.826
ERS608564	ERP008729	40.0822	3.7467	93.4756	Yes	182277	237.316	437113	1301.95	2448	Yes	92	10	24	58	41337	147.502
ERS608565	ERP008729	61.5239	5.79588	94.2054	Yes	103173	169.135	698799	1639.34	4381	Yes	60	9	18	33	27107	115.589
ERS608566	ERP008729	59.1486	5.50588	93.0855	Yes	102690	162.092	364046	1578.46	4082	Yes	59	8	15	36	24422	106.014
ERS608567	ERP008729	51.351	4.75772	92.651	Yes	168087	216.039	358827	1285.28	2400	Yes	82	14	14	54	40304	142.829
ERS608568	ERP008729	53.6668	5.03068	93.7391	Yes	132365	199.878	559182	1510.05	4217	Yes	82	16	21	45	30435	134.039
ERS608569	ERP008729	50.8679	4.67382	91.8814	Yes	206568	283.125	318562	1370.61	2754	Yes	117	13	27	77	55524	195.813
ERS608570	ERP008729	62.8644	5.96254	94.8477	Yes	126528	210.89	381594	1666.75	4884	Yes	78	14	17	47	27387	127.51
ERS608571	ERP008729	55.5685	5.25624	94.5902	Yes	55497	99.0774	310731	1785.28	6870	Yes	49	9	9	31	13064	68.7647
ERS608572	ERP008729	62.0958	5.87487	94.6098	Yes	145896	229.385	685206	1572.25	4260	Yes	106	15	33	58	37473	163.628
ERS608573	ERP008729	59.8082	5.37443	89.8612	Yes	53342	89.2597	385128	1673.35	5477	Yes	36	7	5	24	13012	63.1583
ERS608574	ERP008729	61.2716	5.73484	93.5971	Yes	151372	213.507	362319	1410.48	3132	Yes	85	15	19	51	36405	145.783
ERS608575	ERP008729	64.3475	5.95487	92.5424	Yes	86565	177.699	594511	2052.78	8707	Yes	72	16	13	43	24461	134.643
ERS608576	ERP008729	67.7568	6.23549	92.0275	Yes	193902	250.033	285445	1289.48	2799	Yes	92	19	17	56	40671	162.144
ERS608577	ERP008729	63.8119	5.70755	89.4433	Yes	201771	267.11	431261	1323.83	2899	Yes	108	13	27	68	46008	178.944
ERS608578	ERP008729	61.6069	5.69787	92.4876	Yes	173353	284.068	541725	1638.67	5176	Yes	117	15	37	65	40501	182.057
ERS608579	ERP008729	56.7471	5.30112	93.4165	Yes	158008	222.583	480077	1408.68	3438	Yes	87	12	17	58	35759	142.626
ERS608580	ERP008729	52.3692	4.6311	88.4317	Yes	197067	274.93	365755	1395.11	2864	Yes	104	15	23	66	47529	176.662
ERS608581	ERP008729	58.4126	5.39453	92.3523	Yes	103032	179.624	322378	1743.38	6438	Yes	69	17	12	40	24231	127.561
ERS608582	ERP008729	55.2134	5.08999	92.1877	Yes	154751	239.626	284293	1548.46	3998	Yes	86	11	27	48	39671	164.132
ERS608583	ERP008729	51.7495	4.79928	92.7406	Yes	168146	238.272	606443	1417.05	3266	Yes	89	22	21	46	37321	160.889
ERS608584	ERP008729	57.2912	5.33007	93.0349	Yes	92284	180.564	610207	1956.62	9054	Yes	69	18	16	35	23557	135.77
ERS608585	ERP008729	45.2034	4.17594	92.3813	Yes	168318	207.619	196320	1233.49	2167	Yes	73	8	19	46	38208	130.462
ERS608586	ERP008729	49.8608	4.6582	93.424	Yes	98733	130.234	247739	1319.05	2466	Yes	46	9	8	29	24710	86.6431
ERS608587	ERP008729	43.3792	4.03263	92.9622	Yes	125897	195.092	373705	1549.62	4706	Yes	73	15	21	37	28966	135.644
ERS608588	ERP008729	39.6737	3.64568	91.8916	Yes	68920	121.515	369862	1763.13	5706	Yes	45	8	14	23	19181	89.857
ERS608589	ERP008729	52.0184	4.836	92.9671	Yes	179577	233.427	357195	1299.87	2686	Yes	106	19	18	69	38019	152.123
ERS608590	ERP008729	50.3378	4.70951	93.558	Yes	142459	222.265	333303	1560.21	4488	Yes	79	12	23	44	32059	148.202
ERS608591	ERP008729	58.5537	5.40685	92.3399	Yes	156781	256.873	476599	1638.42	4335	Yes	89	18	14	57	38673	167.46
ERS608592	ERP008729	54.1342	5.05978	93.4673	Yes	160378	249.676	373877	1556.8	3895	Yes	93	16	18	59	41719	178.011
ERS608593	ERP008729	56.3387	5.19643	92.2356	Yes	133728	209.246	452441	1564.71	4712	Yes	76	11	26	39	28297	140.658
ERS608594	ERP008729	47.454	4.44916	93.7574	Yes	185547	261.064	354005	1407	2824	Yes	111	12	27	72	41496	169.807
ERS608595	ERP008729	57.7331	5.4012	93.5546	Yes	110528	186.709	413980	1689.24	4332	Yes	64	9	14	41	33081	136.179
ERS608596	ERP008729	47.1985	4.37067	92.6019	Yes	89427	140.221	365595	1567.99	4222	Yes	53	7	14	32	22667	101.419
ERS608597	ERP008729	59.0649	5.47144	92.6343	Yes	200161	329.528	438007	1646.31	4345	Yes	142	17	41	84	52567	228.21
ERS608598	ERP008729	54.0036	5.02587	93.0654	Yes	88922	165.478	659278	1860.93	6109	Yes	66	11	16	39	23871	118.925
ERS608599	ERP008729	40.8983	3.64961	89.2362	Yes	99149	174.766	189707	1762.66	5442	Yes	62	12	14	36	26058	125.97
ERS608600	ERP008729	52.9333	4.87841	92.1615	Yes	149024	249.61	301212	1674.96	5182	Yes	93	13	19	61	37774	170.275
ERS608601	ERP008729	65.8661	6.08827	92.434	Yes	87730	157.084	321691	1790.54	5212	Yes	63	7	15	41	24859	115.181
ERS608602	ERP008729	52.5066	4.85621	92.4876	Yes	209925	289.691	391096	1379.97	2845	Yes	108	11	27	70	50747	191.594
ERS608603	ERP008729	60.9811	5.62884	92.3046	Yes	196371	296.895	532040	1511.91	3971	Yes	107	19	35	53	42585	197.671
ERS608604	ERP008729	47.3094	4.34	91.7366	Yes	135805	213.609	453187	1572.91	4001	Yes	79	11	26	42	34349	146.73
ERS608605	ERP008729	61.0298	5.53887	90.7567	Yes	157427	255.043	401000	1620.07	5328	Yes	97	17	31	49	37518	176.101
ERS608606	ERP008729	47.2742	4.38683	92.7954	Yes	151790	232.585	366045	1532.28	3185	Yes	102	9	21	72	43736	160.2
ERS608607	ERP008729	49.715	4.56141	91.7512	Yes	118203	183.995	724559	1556.6	5603	Yes	89	19	27	43	23428	127.308
ERS608608	ERP008729	61.0022	5.6663	92.8868	Yes	177649	207.202	478854	1166.36	1848	Yes	84	10	13	61	35736	124.345
ERS608609	ERP008729	59.585	5.55484	93.2256	Yes	42671	94.6572	419758	2218.3	13280	Yes	38	10	6	22	10138	67.8128
ERS608610	ERP008729	45.8796	4.23816	92.3757	Yes	180182	280.168	345344	1554.92	4114	Yes	101	17	28	56	44004	193.513
ERS608611	ERP008729	56.8423	5.21746	91.7884	Yes	174866	259.059	501366	1481.47	3544	Yes	102	14	32	56	42997	176.49
ERS608612	ERP008729	62.0779	5.8385	94.0511	Yes	144065	259.556	518698	1801.66	6972	Yes	136	14	20	102	36351	179.448
ERS608613	ERP008729	67.0058	6.22265	92.8673	Yes	100519	189.785	415064	1888.05	10810	Yes	69	14	16	39	22048	141.545
ERS608614	ERP008729	73.4686	6.83395	93.0186	Yes	149112	226.737	209607	1520.58	3816	Yes	91	11	19	61	35341	147.074
ERS608615	ERP008729	64.6023	5.99746	92.8366	Yes	103911	190.414	402419	1832.48	7870	Yes	80	20	10	50	24376	136.016
ERS608616	ERP008729	63.8236	5.88417	92.1943	Yes	101084	124.934	254645	1235.94	2193	Yes	43	4	13	26	22529	78.2264
ERS608617	ERP008729	59.9759	5.52987	92.2015	Yes	81298	130.665	394732	1607.23	4789	Yes	54	6	9	39	20044	92.6782
ERS608618	ERP008729	55.9297	5.12752	91.6778	Yes	121629	169.793	616425	1395.99	2908	Yes	70	12	13	45	29698	113.783
ERS608619	ERP008729	75.457	6.93219	91.8695	Yes	22800	36.3062	382730	1592.38	7395	Yes	10	4	1	5	4186	24.8318
ERS608620	ERP008729	53.6974	4.95023	92.1874	Yes	62927	91.0645	818063	1447.15	3117	Yes	33	6	6	21	14927	60.8252
ERS631826	ERP008729	48.3987	4.57855	94.6005	Yes	89307	182.258	432212	2040.8	6847	Yes	67	14	11	42	28402	141.887
ERS631827	ERP008729	54.7851	5.1873	94.6845	Yes	175931	279.31	293332	1587.61	4352	Yes	103	23	18	62	44514	198.242
ERS631828	ERP008729	50.8457	4.75485	93.5152	Yes	139451	232.745	755648	1669.01	5791	Yes	109	14	19	76	31958	152.633
ERS631829	ERP008729	41.4804	3.8687	93.2656	Yes	132384	210.652	329898	1591.22	4094	Yes	80	17	16	47	35150	149.514
ERS631830	ERP008729	35.346	3.34837	94.7312	Yes	79179	134.361	367757	1696.93	4182	Yes	51	13	7	31	23352	97.7933
ERS631831	ERP008729	42.1846	3.95122	93.6651	Yes	124216	216.502	359909	1742.94	4601	Yes	90	13	23	54	34955	150.734
ERS631832	ERP008729	38.8072	3.54988	91.4747	Yes	109515	160.352	412903	1464.2	3113	Yes	51	6	13	32	26322	102.808
ERS631833	ERP008729	51.5947	4.887	94.719	Yes	199050	289.018	518739	1451.99	2933	Yes	111	15	25	71	49686	182.387
ERS631834	ERP008729	48.9819	4.57746	93.452	Yes	161467	246.234	439015	1524.98	3470	Yes	93	17	17	59	39764	165.367
SRS000985	SRP001634	85.0031	8.58532	101	Yes	19685	30.1625	635759	1532.26	4579	Yes	12	4	2	6	3286	19.3629
SRS000986	SRP001634	99.9284	10.0928	101	Yes	39741	83.6417	311377	2104.67	11048	Yes	31	3	8	20	8866	61.5346
SRS000988	SRP001634	89.6928	9.05897	101	Yes	52993	123.468	445490	2329.9	15258	Yes	41	6	14	21	12378	93.5429
SRS000989	SRP001634	75.4929	7.62478	101	Yes	6344	14.2603	473501	2247.84	13789	Yes	5	1	2	2	1530	11.1984
SRS000991	SRP001634	89.9121	9.08112	101	Yes	23799	54.0475	420985	2271	17796	Yes	25	5	4	16	5193	37.5291
SRS000993	SRP001634	0.88016	0.0888962	101	Yes	2562	1.12831	22128	440.4	418	No	0	0	0	0	NULL	NULL
SRS000997	SRP001634	97.5614	9.8537	101	Yes	13628	40.9586	541445	3005.47	30570	Yes	12	3	1	8	4353	35.1643
SRS001031	SRP001634	89.9635	9.08631	101	Yes	12297	42.5398	556093	3459.37	61277	Yes	22	5	4	13	3877	37.0393
SRS001032	SRP001634	79.6364	8.04328	101	Yes	12913	41.9197	498185	3246.32	68120	Yes	22	5	5	12	3402	35.0193
SRS001056	SRP001634	71.8223	7.25405	101	Yes	18625	40.0628	688886	2151.02	6361	Yes	14	3	2	9	6804	33.1506
SRS001058	SRP001634	76.2099	7.6972	101	Yes	27781	39.3216	688886	1415.41	6255	Yes	11	4	1	6	4187	26.7891
SRS004493	SRP001634	44.6853	4.51321	101	Yes	8164	16.8429	882325	2063.07	39046	Yes	4	3	1	0	1201	12.7526
SRS010192	SRP001634	8.57515	0.86609	101	Yes	4146	8.0526	505266	1942.26	82723	Yes	3	1	0	2	790	6.15329
SRS011061	SRP002163	155.314	14.8324	95.5	Yes	134524	204.67	340216	1521.44	4771	Yes	78	8	21	49	29900	142.596
SRS011084	SRP002163	283.558	28.6393	101	No	NULL	NULL	NULL	NULL	NULL	No	0	0	0	0	NULL	NULL
SRS011134	SRP002163	154.546	15.6092	101	Yes	233311	326.124	494190	1397.81	4983	Yes	110	20	29	61	43038	216.44
SRS011239	SRP002163	159.911	16.151	101	Yes	161117	214.134	295523	1329.06	4003	Yes	62	17	18	27	29209	140.142
SRS011271	SRP002163	144.457	14.4457	100	Yes	175825	258.35	397617	1469.36	4676	Yes	91	10	22	59	37597	177.638
SRS011302	SRP002163	154.012	15.5552	101	Yes	132116	201.813	278069	1527.54	5232	Yes	79	13	19	47	27556	132.968
SRS011405	SRP002163	141.119	14.1119	100	Yes	90404	138.594	208524	1533.05	5707	Yes	45	6	10	29	19675	97.8974
SRS011452	SRP002163	194.823	19.4823	100	Yes	48666	74.964	267417	1540.38	5476	Yes	30	1	6	23	10230	51.3133
SRS011529	SRP002163	144.394	14.4394	100	Yes	192628	233.93	563246	1214.41	2569	Yes	85	9	16	60	37161	149.914
SRS011586	SRP002163	145.511	14.5511	100	Yes	131915	211.845	500890	1605.92	5320	Yes	78	14	14	50	30976	144.508
SRS012273	SRP002163	139.019	14.0409	101	Yes	207447	307.136	330594	1480.55	4883	Yes	121	25	23	73	43491	214.382
SRS012849	SRP002163	89.34	9.02334	101	Yes	152144	223.762	376965	1470.72	4583	Yes	67	16	13	38	31649	148.006
SRS012902	SRP002163	121.624	12.284	101	Yes	23229	44.2156	384354	1903.46	11616	Yes	14	3	5	6	4192	31.4364
SRS012969	SRP002163	127.102	12.8373	101	Yes	168486	252.156	502015	1496.6	5800	Yes	97	14	20	63	32235	161.578
SRS013098	SRP002163	220.981	20.6093	93.2628	Yes	207158	311.157	683296	1502.03	6519	Yes	104	21	28	55	39808	215.933
SRS013158	SRP002163	146.709	14.8176	101	Yes	42517	79.8401	210903	1877.84	8067	Yes	28	7	3	18	10423	59.8302
SRS013215	SRP002163	134.127	13.5469	101	Yes	30262	49.4431	257429	1633.83	14384	Yes	16	3	4	9	4610	34.1965
SRS013382	SRP002163	11.6915	1.18084	101	Yes	33912	51.0197	494656	1504.47	6298	Yes	14	1	4	9	6191	33.0357
SRS013476	SRP002163	139.925	14.1324	101	Yes	192546	275.98	209502	1433.32	3549	Yes	96	12	28	56	44938	187.57
SRS013521	SRP002163	116.388	11.0568	95	Yes	72066	122.455	289396	1699.21	10912	Yes	41	6	8	27	12364	79.3548
SRS013638	SRP002163	73.2337	7.3966	101	Yes	102494	155.986	553806	1521.9	4863	Yes	51	10	12	29	21676	102.041
SRS013639	SRP002163	226.963	21.1773	93.3072	Yes	168832	253.465	473143	1501.28	4847	Yes	89	20	22	47	33639	170.704
SRS013687	SRP002163	147.204	14.8676	101	Yes	164930	234.197	258886	1419.98	3959	Yes	79	14	17	48	36005	157.403
SRS013800	SRP002163	136.769	13.8137	101	Yes	99323	174.55	340089	1757.39	7227	Yes	53	5	9	39	23856	129.248
SRS013951	SRP002163	105.118	10.5118	100	Yes	185130	259.905	288086	1403.9	3410	Yes	97	9	25	63	40819	174.094
SRS014235	SRP002163	110.127	11.0127	100	Yes	211562	302.501	341706	1429.84	4171	Yes	112	16	28	68	43630	205.118
SRS014287	SRP002163	95.7024	9.57024	100	Yes	114147	165.372	526647	1448.77	5194	Yes	52	8	17	27	21944	112.92
SRS014313	SRP002163	116.131	11.6131	100	Yes	69690	91.3018	696517	1310.11	4165	Yes	26	11	4	11	10843	58.5489
SRS014459	SRP002163	95.3641	9.53641	100	Yes	168506	267.421	399670	1587.01	5490	Yes	94	14	20	60	38459	183.127
SRS014613	SRP002163	116.278	11.6278	100	Yes	88634	171.228	314861	1931.85	8563	Yes	58	11	21	26	21489	126.8
SRS014683	SRP002163	96.1572	9.61572	100	Yes	102704	150.445	279029	1464.84	4275	Yes	50	4	11	35	21653	100.763
SRS014923	SRP002163	124.247	12.4247	100	Yes	187013	278.289	260804	1488.07	3981	Yes	96	18	19	59	41916	187.664
SRS014979	SRP002163	114.217	11.4217	100	Yes	162119	234.88	507540	1448.81	4198	Yes	79	20	18	41	33352	159.13
SRS015065	SRP002163	104.925	10.4925	100	Yes	154645	259.494	399669	1678	6639	Yes	99	16	22	61	35110	180.505
SRS015133	SRP002163	113.719	11.3719	100	Yes	134568	164.326	159891	1221.14	2382	Yes	51	7	13	31	28741	104.239
SRS015190	SRP002163	148.572	14.8572	100	Yes	94210	139.451	274108	1480.21	4141	Yes	39	9	10	20	21422	96.0194
SRS015217	SRP002163	114.396	11.4396	100	Yes	153179	228.073	434637	1488.93	5861	Yes	90	18	16	56	27656	145.363
SRS015264	SRP002163	71.4956	7.14956	100	Yes	99270	176.367	386062	1776.64	7563	Yes	52	9	13	30	23989	128.224
SRS015369	SRP002163	174.427	17.4427	100	Yes	56182	104.008	497456	1851.28	11702	Yes	33	7	4	22	10044	73.7118
SRS015431	SRP002163	454.85	45.485	100	No	NULL	NULL	NULL	NULL	NULL	No	0	0	0	0	NULL	NULL
SRS015578	SRP002163	127.773	12.7773	100	Yes	156779	229.527	542133	1464.01	3810	Yes	87	16	18	53	35878	158.425
SRS015663	SRP002163	117.279	11.7279	100	Yes	157307	266.631	425398	1694.98	9186	Yes	92	18	28	46	28808	188.63
SRS015782	SRP002163	113.758	11.3758	100	Yes	193639	289.036	613325	1492.65	4454	Yes	99	16	26	57	43849	201.176
SRS015794	SRP002163	127.958	12.7958	100	Yes	80458	128.965	288165	1602.88	8302	Yes	40	8	13	19	14523	89.4008
SRS015854	SRP002163	117.124	11.7124	100	Yes	109769	176.922	303409	1611.77	5979	Yes	56	10	24	22	22142	121.894
SRS015890	SRP002163	477.922	47.7922	100	No	NULL	NULL	NULL	NULL	NULL	No	0	0	0	0	NULL	NULL
SRS015960	SRP002163	103.411	10.3411	100	Yes	99378	167.649	434758	1686.99	9065	Yes	77	8	13	56	19783	107.848
SRS016018	SRP002163	165.673	16.5673	100	Yes	76189	178.487	419523	2342.68	15578	Yes	80	16	10	54	17856	136.275
SRS016056	SRP002163	95.6819	9.56819	100	Yes	64637	102.545	392784	1586.47	8601	Yes	35	6	6	23	12281	71.4719
SRS016095	SRP002163	121.85	12.185	100	Yes	125086	232.788	465064	1861.02	9461	Yes	81	19	18	44	27251	169.887
SRS016203	SRP002163	170.566	17.0566	100	Yes	160769	250.729	407600	1559.56	5501	Yes	90	14	23	53	30162	163.409
SRS016267	SRP002163	117.225	11.7225	100	Yes	85623	109.211	401397	1275.49	3151	Yes	33	4	2	27	14732	69.0523
SRS016335	SRP002163	136.059	13.6059	100	Yes	158130	263.51	460436	1666.42	5117	Yes	100	11	22	67	40154	188.887
SRS016381	SRP002163	13.5075	1.36426	101	Yes	45761	57.6468	513268	1259.74	3611	Yes	19	1	6	12	7172	36.9391
SRS016437	SRP002163	95.6024	9.65584	101	Yes	33918	83.2946	553824	2455.76	18063	Yes	29	3	5	21	7818	60.2997
SRS016438	SRP002163	119.457	12.0652	101	Yes	39566	72.0403	280082	1820.76	13419	Yes	24	2	7	15	7640	53.5357
SRS016495	SRP002163	130.328	12.3811	95	Yes	128208	148.875	177497	1161.2	2553	Yes	42	6	13	23	22743	92.466
SRS016517	SRP002163	152.431	15.3955	101	Yes	124445	148.07	220789	1189.84	2885	Yes	36	7	9	20	20744	90.2228
SRS016585	SRP002163	149.77	15.1268	101	Yes	30629	32.105	275166	1048.19	3854	Yes	11	1	0	10	3055	18.9048
SRS016629	SRP002163	10.9362	1.10455	101	Yes	36599	59.2149	344920	1617.94	5259	Yes	19	3	4	12	8875	40.1657
SRS016753	SRP002163	136.547	13.7912	101	Yes	52993	92.4833	250152	1745.2	8099	Yes	37	3	6	28	10641	66.0318
SRS016840	SRP002163	14.336	1.44794	101	Yes	42159	56.3411	636925	1336.39	4851	Yes	14	1	1	12	7045	36.8639
SRS016897	SRP002163	10.8079	1.0916	101	Yes	36187	47.7969	355556	1320.83	5752	Yes	13	1	1	11	5034	31.1555
SRS016954	SRP002163	150.785	15.2293	101	Yes	112109	178.966	396467	1596.36	6870	Yes	60	11	10	39	23825	123.641
SRS016989	SRP002163	154.272	15.5814	101	Yes	74410	125.573	287199	1687.58	6537	Yes	36	6	11	19	17043	92.5318
SRS017103	SRP002163	140.132	14.1533	101	Yes	163177	247.874	174881	1519.05	3943	Yes	84	13	19	52	41207	174.256
SRS017191	SRP002163	125.176	12.6428	101	Yes	108185	158.691	238434	1466.85	4244	Yes	45	13	11	21	24187	108.974
SRS017247	SRP002163	88.0133	8.36126	95	Yes	53920	82.9248	328315	1537.92	6023	Yes	23	3	4	16	11035	55.9617
SRS017248	SRP002163	12.8617	1.29903	101	Yes	18841	40.5189	328456	2150.57	11131	Yes	24	0	2	22	3948	21.0653
SRS017307	SRP002163	144.766	14.6214	101	Yes	149185	213.09	243183	1428.36	3786	Yes	62	13	18	31	32548	142.901
SRS017318	SRP002163	2e-06	2.02e-07	101	No	NULL	NULL	NULL	NULL	NULL	No	0	0	0	0	NULL	NULL
SRS017375	SRP002163	10.7988	1.09068	101	Yes	27578	35.2946	178900	1279.81	7349	Yes	9	2	1	6	2978	22.1413
SRS017433	SRP002163	125.23	12.6482	101	Yes	89381	151.261	374739	1692.32	9301	Yes	51	8	10	33	18512	101.03
SRS017521	SRP002163	136.954	13.8324	101	Yes	196583	281.849	263778	1433.74	3433	Yes	107	13	22	72	47749	192.575
SRS017622	SRP002163	12.2233	1.23455	101	Yes	17316	36.3363	467389	2098.42	35311	Yes	15	4	2	9	3014	28.0101
SRS017701	SRP002163	146.933	14.8402	101	Yes	104677	168.188	422195	1606.73	8086	Yes	50	8	15	27	20133	122.246
SRS017745	SRP002163	12.4817	1.26065	101	Yes	41589	58.0543	214583	1395.9	3845	Yes	15	1	4	10	8234	37.2009
SRS017821	SRP002163	143.255	14.4688	101	Yes	145834	218.303	351158	1496.93	4997	Yes	77	9	16	52	30811	150.002
SRS017859	SRP002163	48.4835	4.89684	101	Yes	59153	88.8146	339894	1501.44	6801	Yes	31	3	7	21	10349	60.4052
SRS017916	SRP002163	137.604	13.898	101	No	NULL	NULL	NULL	NULL	NULL	No	0	0	0	0	NULL	NULL
SRS018049	SRP002163	46.7748	4.72426	101	Yes	23309	44.9685	430326	1929.23	10852	Yes	15	1	0	14	5786	32.0034
SRS018133	SRP002163	141.927	14.3346	101	Yes	46612	99.5035	406959	2134.72	15598	Yes	55	6	3	46	11100	68.3495
SRS018313	SRP002163	157.423	15.8997	101	Yes	84510	118.111	278250	1397.59	4137	Yes	40	10	6	24	17540	81.4221
SRS018351	SRP002163	130.165	13.1467	101	Yes	77808	154.088	312868	1980.36	11027	Yes	64	13	16	35	18012	116.652
SRS018427	SRP002163	126.155	12.7416	101	Yes	155793	208.32	717626	1337.16	2987	Yes	65	10	12	43	32310	133.59
SRS018575	SRP002163	103.031	10.3031	100	Yes	70543	96.2802	411351	1364.84	7239	Yes	28	4	8	16	10079	62.6532
SRS018656	SRP002163	199.546	19.9546	100	Yes	97623	172.723	415380	1769.29	11209	Yes	64	15	15	34	19768	127.837
SRS018817	SRP002163	129.52	12.952	100	Yes	119011	173.782	398062	1460.22	4370	Yes	64	9	20	35	25716	120.152
SRS018984	SRP002163	464.579	46.4579	100	No	NULL	NULL	NULL	NULL	NULL	No	0	0	0	0	NULL	NULL
SRS019030	SRP002163	102.261	10.2261	100	Yes	98252	157.325	491058	1601.24	6474	Yes	56	7	15	34	21126	109.18
SRS019068	SRP002163	458.594	45.8594	100	No	NULL	NULL	NULL	NULL	NULL	No	0	0	0	0	NULL	NULL
SRS019161	SRP002163	113.337	11.3337	100	Yes	170624	274.632	374995	1609.58	5038	Yes	96	17	22	57	42233	196.88
SRS019267	SRP002163	133.047	13.3047	100	Yes	55083	102.192	402513	1855.23	13574	Yes	40	7	12	21	9912	76.5327
SRS019381	SRP002163	99.9789	9.99789	100	Yes	90143	155.948	282814	1730.01	9272	Yes	60	8	10	42	17538	107.217
SRS019397	SRP002163	119.689	11.9689	100	Yes	65230	139.128	402377	2132.88	16628	Yes	50	8	11	31	14357	105.267
SRS019582	SRP002163	151.021	15.1021	100	Yes	205213	315.361	374336	1536.75	5486	Yes	129	14	40	75	44316	222.791
SRS019601	SRP002163	135.568	13.5568	100	Yes	126460	199.233	208704	1575.46	4581	Yes	66	12	10	44	31212	133.954
SRS019685	SRP002163	128.41	12.841	100	Yes	186148	250.649	240061	1346.5	3060	Yes	88	8	19	61	44814	171.397
SRS019787	SRP002163	123.089	12.3089	100	Yes	63197	117.08	298054	1852.62	10057	Yes	43	6	10	27	13743	81.1241
SRS019910	SRP002163	156.669	15.6669	100	Yes	139806	229.056	437805	1638.38	6779	Yes	72	18	14	40	29270	159.613
SRS019968	SRP002163	130.931	13.2241	101	Yes	96836	144.297	376514	1490.12	4939	Yes	50	8	14	28	20441	101.913
SRS020233	SRP002163	156.063	15.7624	101	Yes	249209	346.51	352004	1390.44	3987	Yes	116	21	33	62	51764	235.67
SRS020271	SRP002163	12.325	1.24483	101	Yes	35107	59.8399	221249	1704.5	6234	Yes	15	2	4	9	8383	43.5199
SRS020328	SRP002163	127.72	12.8997	101	Yes	156264	261.446	414826	1673.11	6502	Yes	112	17	25	70	35408	183.851
SRS020394	SRP002163	48.569	4.90546	101	Yes	94393	146.534	343190	1552.38	6107	Yes	55	8	16	31	19762	103.244
SRS020508	SRP002163	10.8219	1.09301	101	Yes	25737	38.548	228371	1497.77	7741	Yes	13	2	3	8	3901	25.5346
SRS020622	SRP002163	103.762	10.48	101	Yes	36522	73.1243	734434	2002.2	15571	Yes	19	4	1	14	8090	53.6542
SRS020869	SRP002163	141.156	14.2567	101	Yes	193551	265.156	448029	1369.95	3951	Yes	96	19	18	59	37538	179.219
SRS021153	SRP002163	81.82	8.26382	101	Yes	48026	66.0748	376707	1375.81	6338	Yes	21	2	7	12	6753	41.5202
SRS021219	SRP002163	133.082	13.4413	101	Yes	50220	99.9778	365477	1990.8	12694	Yes	41	6	5	30	11705	68.654
SRS021484	SRP002163	146.647	14.8114	101	Yes	112016	199.594	252304	1781.84	6553	Yes	64	12	20	32	28857	146.647
SRS021948	SRP002163	118.122	11.9303	101	Yes	155212	233.23	423688	1502.66	4579	Yes	78	10	24	44	35611	162.567
SRS022071	SRP002163	117.354	11.8528	101	Yes	173824	244.554	344924	1406.91	4302	Yes	89	17	19	53	33739	163.405
SRS022137	SRP002163	90.9407	8.63936	95	Yes	114584	162.381	333328	1417.13	5184	Yes	52	10	9	33	21618	109.447
SRS022524	SRP002163	23.0799	2.30799	100	Yes	98071	126.515	363309	1290.03	2705	Yes	41	6	8	27	21507	81.3667
SRS022609	SRP002163	141.491	14.2906	101	Yes	201417	309.903	300537	1538.61	4418	Yes	119	18	27	74	48638	219.281
SRS022713	SRP002163	92.6167	9.26167	100	Yes	46602	78.1432	385851	1676.82	10752	Yes	23	5	8	10	8248	53.4441
SRS023176	SRP002163	149.578	15.1074	101	Yes	46367	94.3822	363689	2035.55	9690	Yes	27	5	10	12	11037	68.9573
SRS023346	SRP002163	84.5564	8.45564	100	Yes	46229	75.0626	311139	1623.71	5901	Yes	26	4	8	14	10377	50.9542
SRS023526	SRP002163	127.807	12.9085	101	Yes	179703	251.176	298336	1397.73	4313	Yes	79	11	23	45	33297	163.2
SRS023583	SRP002163	116.624	11.779	101	Yes	76713	128.282	268275	1672.24	6281	Yes	39	6	7	26	18536	90.3645
SRS023715	SRP002163	54.5845	5.51304	101	Yes	144895	202.469	373205	1397.35	4427	Yes	81	16	9	56	25974	122.01
SRS023829	SRP002163	142.641	14.4067	101	Yes	15312	42.3037	308862	2762.78	23479	Yes	16	4	2	10	3484	33.085
SRS023914	SRP002163	150.784	15.2292	101	Yes	122523	214.567	330470	1751.24	7090	Yes	77	15	19	43	28752	157.303
SRS023971	SRP002163	152.472	15.3997	101	Yes	48400	82.1903	418586	1698.15	9035	Yes	31	6	8	17	9065	57.4651
SRS024009	SRP002163	118.697	11.9884	101	Yes	76856	118.444	314036	1541.11	8960	Yes	41	10	8	23	11651	71.6077
SRS024075	SRP002163	154.055	14.6352	95	Yes	79539	145.265	449820	1826.33	14277	Yes	65	11	8	46	14902	103.685
SRS024076	SRP002163	11.0047	1.11147	101	Yes	45979	56.7018	328402	1233.21	3483	Yes	15	1	3	11	7032	34.892
SRS024132	SRP002163	134.988	13.6338	101	Yes	241625	335.29	358605	1387.65	3583	Yes	131	18	31	82	50980	226.383
SRS024265	SRP002163	156.125	14.9099	95.5	Yes	118166	168.475	386494	1425.75	4238	Yes	60	7	13	40	25750	116.167
SRS024331	SRP002163	143.761	14.5198	101	Yes	158196	225.834	145878	1427.56	3560	Yes	66	6	21	39	38939	154.662
SRS024388	SRP002163	165.829	16.7487	101	Yes	73469	116.475	313348	1585.37	6511	Yes	37	1	7	29	15569	81.7717
SRS024435	SRP002163	141.255	14.2667	101	Yes	176506	281.817	470858	1596.64	5405	Yes	106	14	27	65	41821	204.308
SRS024492	SRP002163	46.6913	4.71582	101	Yes	96071	147.878	383186	1539.26	5613	Yes	46	7	10	29	20737	101.671
SRS024549	SRP002163	118.83	12.0019	101	Yes	47493	78.1552	545106	1645.62	7089	Yes	29	4	2	23	9941	53.4364
SRS024625	SRP002163	135.921	13.7281	101	Yes	88309	151.413	321461	1714.58	7552	Yes	44	11	6	27	18087	108.645
SRS024663	SRP002163	104.903	10.5952	101	Yes	84712	127.807	226223	1508.72	4685	Yes	47	4	15	28	19238	88.4112
SRS042284	SRP002163	133.75	13.375	100	Yes	48047	77.5063	358503	1613.13	10674	Yes	24	3	6	15	8155	55.7383
SRS042337	SRP002163	2e-06	2.02e-07	101	No	NULL	NULL	NULL	NULL	NULL	No	0	0	0	0	NULL	NULL
SRS042600	SRP002163	10.8223	1.09305	101	Yes	52094	59.235	270794	1137.08	1732	Yes	14	1	5	8	9730	33.3726
SRS042628	SRP002163	117.947	11.7947	100	Yes	126535	190.901	303976	1508.68	5070	Yes	67	10	18	39	25528	128.481
SRS042966	SRP002163	42.5878	4.30136	101	Yes	110387	146.84	598903	1330.23	3349	Yes	50	9	12	29	21464	96.9898
SRS043001	SRP002163	137.156	13.7156	100	Yes	64924	108.741	317893	1674.89	6270	Yes	31	5	10	16	15706	79.899
SRS043411	SRP002163	126.598	12.6598	100	Yes	124969	195.3	490159	1562.79	5795	Yes	69	16	12	41	26136	138.871
SRS043667	SRP002163	98.2473	9.92298	101	Yes	37570	74.2543	368457	1976.43	7935	Yes	25	5	8	12	10271	54.9904
SRS043701	SRP002163	144.334	14.5777	101	Yes	119098	158.15	300887	1327.9	3217	Yes	57	10	6	41	22294	103.617
SRS044973	SRP002163	11.4373	1.15517	101	Yes	52700	70.15	345548	1331.12	3875	Yes	22	3	7	12	9278	45.8362
SRS045000	SRP002163	2e-06	2.02e-07	101	No	NULL	NULL	NULL	NULL	NULL	No	0	0	0	0	NULL	NULL
SRS045004	SRP002163	126.685	12.6685	100	Yes	112443	170.476	247508	1516.11	4082	Yes	65	4	18	43	26557	106.183
SRS045528	SRP002163	242.273	22.5811	93.2053	Yes	116692	210.931	451570	1807.59	8806	Yes	82	20	20	42	26094	154.114
SRS045645	SRP002163	109.051	10.9051	100	Yes	96731	181.122	342424	1872.43	5681	Yes	86	5	24	57	29301	134.675
SRS045713	SRP002163	129.949	12.9949	100	Yes	89446	146.567	232216	1638.61	5163	Yes	51	4	12	35	22555	103.744
SRS045739	SRP002163	108.872	10.996	101	Yes	57437	102.633	369811	1786.89	10075	Yes	41	5	9	27	12867	76.6851
SRS045936	SRP002163	50.2988	5.08018	101	Yes	105220	151.978	300856	1444.38	4319	Yes	54	6	11	37	21438	100.082
SRS045938	SRP002163	11.5258	1.1641	101	Yes	33948	44.5617	280632	1312.64	4020	Yes	10	2	3	5	5601	29.3702
SRS046369	SRP002163	46.2125	4.66746	101	Yes	101415	139.783	415437	1378.32	3971	Yes	43	9	10	24	19356	93.2917
SRS047014	SRP002163	113.74	11.374	100	Yes	141327	239.166	326565	1692.28	5722	Yes	86	12	16	58	34757	171.552
SRS047044	SRP002163	99.1511	9.91511	100	Yes	84858	147.596	323566	1739.33	6259	Yes	47	6	12	29	21917	108.455
SRS048164	SRP002163	99.6191	9.9619	100	Yes	134526	208.108	271545	1546.98	4885	Yes	68	16	10	42	30725	135.462
SRS048654	SRP002163	48.3435	4.88269	101	Yes	102518	163.113	287109	1591.06	5704	Yes	52	9	17	26	23159	116.96
SRS048870	SRP002163	114.914	11.4914	100	Yes	123414	186.208	613325	1508.81	5476	Yes	57	10	20	27	23179	125.044
SRS048981	SRP002163	53.3656	5.38993	101	Yes	38623	81.2067	371300	2102.55	15920	Yes	27	5	4	18	9500	63.7739
SRS049164	SRP002163	142.706	14.2706	100	Yes	136184	248.902	515707	1827.69	9084	Yes	90	19	16	55	29906	179.981
SRS049402	SRP002163	84.5933	8.54393	101	Yes	96035	151.532	581194	1577.88	9036	Yes	56	14	12	30	17268	106.388
SRS049712	SRP002163	135.142	13.5142	100	No	NULL	NULL	NULL	NULL	NULL	No	0	0	0	0	NULL	NULL
SRS049896	SRP002163	246.225	22.96	93.248	Yes	159172	224.244	572043	1408.82	4327	Yes	76	13	14	49	31753	149.566
SRS049900	SRP002163	147.406	14.7406	100	Yes	81220	97.6031	96804	1201.71	2310	Yes	29	1	7	21	17908	60.9841
SRS049959	SRP002163	122.671	12.2671	100	Yes	200459	318.052	410331	1586.62	5617	Yes	100	23	24	53	43193	221.963
SRS049995	SRP002163	125.213	11.8952	95	Yes	136397	233.189	467497	1709.64	9765	Yes	86	16	25	45	27763	158.812
SRS050026	SRP002163	95.1981	9.61501	101	Yes	62370	107.052	472042	1716.41	8223	Yes	33	8	8	17	13545	77.5087
SRS050299	SRP002163	112.326	11.2326	100	Yes	52527	109.435	386255	2083.41	10975	Yes	43	4	11	28	13219	77.403
SRS050422	SRP002163	153.611	15.3611	100	Yes	172366	294.264	362342	1707.21	5176	Yes	110	17	25	68	43797	213.428
SRS050520	SRP002163	10.1906	1.02926	101	Yes	29683	43.9242	423590	1479.78	11373	Yes	13	5	1	7	5025	30.1088
SRS050752	SRP002163	120.196	12.0196	100	Yes	156055	215.855	277265	1383.2	4020	Yes	82	13	17	52	30085	136.263
SRS050801	SRP002163	10.0502	1.01507	101	Yes	42115	57.3428	175151	1361.58	2972	Yes	12	1	3	8	9965	39.4115
SRS050925	SRP002163	105.003	10.5003	100	Yes	119904	229.149	495205	1911.11	7156	Yes	78	16	14	48	32446	169.65
SRS051031	SRP002163	124.523	12.4523	100	Yes	145456	258.478	381506	1777.02	8077	Yes	92	15	29	48	33089	189.445
SRS051882	SRP002163	111.141	11.1141	100	Yes	102091	157.273	637980	1540.52	5328	Yes	57	8	13	36	22878	111.46
SRS052027	SRP002163	146.168	14.763	101	Yes	84184	148.951	502185	1769.36	8725	Yes	48	14	7	27	18613	109.077
SRS052078	SRP002163	50.7265	5.12338	101	Yes	41220	64.9007	434095	1574.5	10488	Yes	15	2	2	11	4872	39.7176
SRS052576	SRP002163	11.0504	1.11609	101	Yes	22177	32.4082	227159	1461.34	4039	Yes	11	1	1	9	5204	22.1782
SRS052697	SRP002163	98.8625	9.88625	100	Yes	192495	293.639	296477	1525.44	6207	Yes	102	18	29	55	36332	201.363
SRS053087	SRP002163	9.96986	1.00696	101	Yes	60612	52.8334	466174	871.67	1106	Yes	15	2	1	12	6682	25.8063
SRS053214	SRP002163	106.923	10.1577	95	Yes	99523	163.09	344262	1638.71	6845	Yes	53	15	6	32	20256	113.544
SRS053290	SRP002163	12.116	1.22372	101	Yes	46636	61.4911	346657	1318.53	4568	Yes	18	1	3	14	7488	40.2587
SRS053335	SRP002163	124.936	12.4936	100	Yes	95182	153.679	301584	1614.58	6010	Yes	59	14	9	36	21692	110.213
SRS053356	SRP002163	73.2153	7.39474	101	Yes	215613	253.027	278000	1173.53	2134	Yes	84	10	24	50	45959	159.9
SRS053398	SRP002163	115.32	11.532	100	Yes	128330	197.788	335381	1541.25	5871	Yes	74	14	6	54	27147	132.888
SRS053573	SRP002163	84.8586	8.57072	101	Yes	36060	60.0542	324076	1665.4	13084	Yes	37	3	6	28	6517	40.2425
SRS053649	SRP002163	96.1493	9.71108	101	Yes	98583	160.829	529995	1631.41	7319	Yes	49	8	14	27	20430	114.35
SRS054059	SRP002163	11.4297	1.1544	101	Yes	58010	69.1757	287958	1192.48	2730	Yes	22	5	8	9	9727	42.8478
SRS054352	SRP002163	97.7039	9.86809	101	Yes	105418	170.239	562258	1614.89	5738	Yes	63	11	12	40	23741	120.308
SRS054590	SRP002163	159.709	15.9709	100	Yes	45640	79.6416	431411	1745	6749	Yes	31	8	1	22	11219	58.871
SRS054753	SRP002163	10.8681	1.09768	101	Yes	45096	61.4493	285978	1362.63	3794	Yes	14	2	3	9	8711	40.5938
SRS054869	SRP002163	47.9148	4.8394	101	Yes	81036	110.874	572043	1368.2	4540	Yes	32	5	8	19	14503	69.3343
SRS054956	SRP002163	106.501	10.6501	100	Yes	84622	129.458	568140	1529.84	5562	Yes	48	9	13	26	17092	90.1786
SRS055533	SRP002163	107.541	10.8617	101	Yes	61996	80.174	219764	1293.21	3719	Yes	28	1	6	21	9755	41.1322
SRS055982	SRP002163	106.42	10.1099	95	Yes	92385	144.728	334251	1566.57	7460	Yes	48	10	14	24	18055	102.824
SRS056259	SRP002163	128.617	12.8617	100	Yes	110100	199.048	306622	1807.89	6413	Yes	66	9	13	44	27178	142.621
SRS056273	SRP002163	107.424	10.8498	101	Yes	141980	210.175	283747	1480.32	4928	Yes	71	14	13	44	27045	142.428
SRS056519	SRP002163	129.662	12.9662	100	Yes	73925	127.357	355105	1722.78	6129	Yes	47	8	7	32	18896	95.7461
SRS057478	SRP002163	101.501	10.1501	100	Yes	47075	80.0356	250439	1700.17	9917	Yes	24	6	6	12	10019	57.0173
SRS057480	SRP002163	11.5512	1.16667	101	Yes	77279	87.4116	402714	1131.12	1802	Yes	18	2	5	11	14087	42.795
SRS057717	SRP002163	99.7958	9.97958	100	Yes	43763	67.3789	311139	1539.63	6506	Yes	19	2	4	13	8578	45.4898
SRS058070	SRP002163	99.1889	10.0181	101	Yes	146578	211.653	259987	1443.96	4290	Yes	67	11	21	35	29487	143.87
SRS058145	SRP002163	9.42298	0.951721	101	Yes	51176	45.8664	461194	896.25	1177	Yes	11	1	1	9	8903	23.805
SRS058268	SRP002163	9.85965	0.995824	101	Yes	16119	23.9076	181598	1483.19	7154	Yes	8	0	0	8	2748	16.9343
SRS058723	SRP002163	117.061	11.7061	100	Yes	56884	91.8302	696517	1614.34	7748	Yes	32	6	8	18	10941	65.0457
SRS058770	SRP002163	149.6	15.1096	101	Yes	91888	174.678	405648	1900.99	7330	Yes	93	9	14	70	24656	122.111
SRS062427	SRP002163	124.621	12.4621	100	Yes	71700	102.62	320938	1431.23	4720	Yes	37	4	8	25	13758	68.3749
SRS062701	SRP002163	53.5472	5.40827	101	Yes	70517	107.59	363226	1525.74	14274	Yes	30	9	6	15	8797	71.5989
SRS062716	SRP002163	8.15647	0.823803	101	Yes	23875	35.6314	260822	1492.41	2981	Yes	8	1	1	6	6905	24.6701
SRS063040	SRP002163	115.458	11.5458	100	Yes	173508	258.629	241357	1490.59	3763	Yes	86	13	18	55	42164	179.149
SRS063190	SRP002163	52.9604	5.349	101	Yes	94726	139.593	521090	1473.65	6060	Yes	57	15	8	34	16607	94.6979
SRS063489	SRP002163	68.6414	6.93278	101	Yes	52550	77.6233	260823	1477.13	6944	Yes	24	3	4	17	8631	50.4094
SRS063518	SRP002163	250.873	23.3481	93.0675	No	NULL	NULL	NULL	NULL	NULL	No	0	0	0	0	NULL	NULL
SRS063813	SRP002163	11.4228	1.1537	101	Yes	68195	71.8676	198860	1053.85	1814	Yes	19	3	3	13	11423	40.989
SRS063928	SRP002163	12.1966	1.23185	101	Yes	17083	39.1565	298571	2292.13	30127	Yes	11	2	2	7	3689	29.9232
SRS063985	SRP002163	113.335	11.3335	100	Yes	141784	199.938	321802	1410.16	4072	Yes	74	10	22	42	28884	132.316
SRS064276	SRP002163	96.0335	9.60335	100	Yes	148596	251.306	413530	1691.2	6274	Yes	108	16	17	75	35177	183.954
SRS064557	SRP002163	133.784	13.3784	100	Yes	73595	123.28	230308	1675.11	4791	Yes	39	3	13	23	20208	90.2213
SRS064645	SRP002163	24.5149	2.45149	100	No	NULL	NULL	NULL	NULL	NULL	No	0	0	0	0	NULL	NULL
SRS064662	SRP002163	36.3703	3.6734	101	Yes	70562	90.4907	396702	1282.43	4381	Yes	24	5	6	13	11030	56.6908
SRS064973	SRP002163	93.5623	9.44979	101	Yes	21666	47.6582	447103	2199.68	11905	Yes	16	2	5	9	6315	38.9689
SRS065176	SRP002163	59.9465	6.05459	101	Yes	84348	124.986	465427	1481.79	5710	Yes	36	7	9	20	16699	86.4409
SRS065504	SRP002163	131.291	13.1291	100	Yes	151973	245.559	482708	1615.81	5429	Yes	88	15	18	55	36921	177.469
SRS072711	SRP001634	21.3712	2.15849	101	Yes	734	5.15924	527861	7028.93	384520	Yes	1	1	0	0	38	4.57728
SRS074586	SRP002163	8.77067	0.885838	101	Yes	66150	66.1053	203252	999.32	1430	Yes	19	3	5	11	10388	36.4084
SRS074670	SRP002163	95.0628	9.60134	101	Yes	56483	89.4325	290850	1583.35	11768	Yes	32	4	6	22	9228	60.5095
SRS074964	SRP002163	111.118	11.2229	101	Yes	53611	85.645	361890	1597.53	8749	Yes	27	8	8	11	9362	60.8327
SRS075021	SRP002163	55.4267	5.5981	101	Yes	47076	92.1097	395340	1956.62	12820	Yes	34	3	7	24	9239	66.8589
SRS075078	SRP002163	96.382	9.73459	101	Yes	149794	203.991	329118	1361.81	4437	Yes	60	16	10	34	25063	131.896
SRS075341	SRP002163	76.8767	7.76455	101	Yes	125193	176.36	378694	1408.71	4378	Yes	55	11	13	31	24120	116.048
SRS075398	SRP002163	136.747	13.8115	101	Yes	40320	62.7933	414676	1557.37	11281	Yes	20	8	1	11	6503	45.1093
SRS075399	SRP002163	9.92413	1.00234	101	Yes	16995	26.2213	308842	1542.88	6931	Yes	6	2	1	3	3287	17.533
SRS075773	SRP002163	72.0154	7.27356	101	Yes	178135	259.966	627405	1459.37	7340	Yes	129	20	14	95	26185	145.371
SRS075878	SRP002163	86.2133	8.70754	101	Yes	100564	179.207	793072	1782.02	12720	Yes	69	16	10	43	18730	123.279
SRS075963	SRP002163	8.43933	0.843933	100	Yes	37912	34.326	274358	905.41	1465	Yes	8	2	3	3	4745	18.0116
SRS075984	SRP002163	85.8139	8.6672	101	Yes	108688	183.647	521572	1689.67	7742	Yes	72	12	18	42	22961	126.042
SRS076756	SRP002163	71.6687	7.23854	101	Yes	103222	150.77	456012	1460.63	5180	Yes	42	8	14	20	19435	101.796
SRS076876	SRP002163	51.0899	5.16008	101	Yes	22161	39.6343	346435	1788.47	10824	Yes	16	2	4	10	4648	28.8234
SRS076929	SRP002163	115.149	11.5149	100	Yes	130133	248.34	606759	1908.36	10565	Yes	93	23	14	56	28550	186.363
SRS077086	SRP002163	103.918	10.3918	100	Yes	59577	119.393	505658	2004.02	11759	Yes	35	13	3	19	15950	91.7736
SRS077127	SRP002163	81.6245	8.24408	101	Yes	88528	142.166	397074	1605.88	12856	Yes	49	7	12	30	15472	97.7305
SRS077194	SRP002163	176.993	17.6993	100	Yes	120102	208.486	530772	1735.9	8442	Yes	72	19	12	41	25712	151.008
SRS077231	SRP002163	58.3675	5.89512	101	Yes	122551	164.965	509995	1346.1	3530	Yes	55	7	14	34	25434	110.633
SRS077294	SRP002163	86.9248	8.69248	100	Yes	106321	163.904	366136	1541.6	6306	Yes	52	17	8	27	21041	113.317
SRS077335	SRP002163	117.601	11.7601	100	Yes	41342	113.913	412198	2755.39	21569	Yes	72	10	11	51	11433	88.147
SRS077392	SRP002163	73.4503	7.41849	101	Yes	198446	247.414	672590	1246.76	2742	Yes	85	14	27	44	37765	158.983
SRS077454	SRP002163	55.8604	5.6419	101	Yes	91421	137.349	572611	1502.38	4612	Yes	46	6	10	30	18584	94.2423
SRS077502	SRP002163	109.917	10.9917	100	Yes	89167	159.887	552992	1793.12	7264	Yes	53	15	11	27	18761	113.278
SRS077552	SRP002163	215.818	21.5818	100	Yes	116392	172.77	486228	1484.38	4668	Yes	70	11	8	51	25670	120.258
SRS077589	SRP002163	47.6717	4.81484	101	Yes	45461	91.6316	568316	2015.61	10044	Yes	25	5	5	15	11449	71.1369
SRS077641	SRP002163	81.3645	8.21782	101	Yes	102760	160.121	306885	1558.2	4310	Yes	57	13	11	33	26725	116.467
SRS077730	SRP002163	119.42	11.3449	95	Yes	96872	152.366	303507	1572.86	7322	Yes	57	14	7	36	19710	110.012
SRS077731	SRP002163	53.1438	5.36752	101	Yes	61623	112.443	302636	1824.69	12151	Yes	37	12	5	20	12317	82.6754
SRS077753	SRP002163	203.777	18.9079	92.7873	Yes	98410	173.194	345897	1759.92	9201	Yes	60	18	5	37	21985	126.27
SRS077849	SRP002163	87.8846	8.87634	101	Yes	140861	202.646	229132	1438.62	5736	Yes	68	11	16	41	26845	140.403
SRS077910	SRP002163	2e-06	2.02e-07	101	No	NULL	NULL	NULL	NULL	NULL	No	0	0	0	0	NULL	NULL
SRS077991	SRP002163	10.0453	1.01458	101	Yes	35185	32.307	163108	918.2	1219	Yes	11	1	2	8	4339	17.0443
SRS078176	SRP002163	106.45	10.1127	95	Yes	122240	181.139	313982	1481.83	8005	Yes	70	11	17	42	19579	124.323
SRS078177	SRP002163	10.7735	1.08813	101	Yes	57469	53.6976	155460	934.38	1294	Yes	13	3	1	9	7051	27.5495
SRS078242	SRP002163	96.3575	9.73211	101	Yes	147653	205.288	315850	1390.34	4558	Yes	70	11	9	50	27418	134.48
SRS078419	SRP002163	112.038	11.3159	101	Yes	164132	249.684	424845	1521.24	5755	Yes	90	13	21	56	30457	155.166
SRS078665	SRP002163	107.294	10.8367	101	Yes	59575	104.18	485610	1748.72	10902	Yes	29	5	6	18	11467	77.1225
SRS097889	SRP002163	192.301	19.2301	100	Yes	133132	227.392	379833	1708.02	8495	Yes	75	20	16	39	27901	167.555
SRS097920	SRP002163	73.2255	7.39578	101	Yes	134859	205.02	430841	1520.26	7723	Yes	72	10	19	43	22853	138.589
SRS097958	SRP002163	97.3792	9.8353	101	Yes	110256	172.557	564460	1565.06	5990	Yes	59	9	9	41	22563	115.832
SRS098061	SRP002163	58.7558	5.93434	101	Yes	82335	134.9	363516	1638.43	9750	Yes	50	8	9	33	13445	88.5356
SRS098514	SRP002163	202.101	20.2101	100	Yes	99797	208.904	707508	2093.29	14468	Yes	79	18	18	43	22729	159.944
SRS098571	SRP002163	174.619	17.4619	100	Yes	212656	344.378	521783	1619.41	5755	Yes	123	22	29	72	49355	246.872
SRS098644	SRP002163	169.124	16.9124	100	Yes	156071	276.602	440646	1772.28	8844	Yes	95	26	17	52	34392	198.528
SRS098655	SRP002163	44.8644	4.5313	101	Yes	73236	125.859	411731	1718.54	6818	Yes	40	7	7	26	16630	88.9626
SRS098717	SRP002163	128.114	12.8114	100	Yes	116561	186.395	548112	1599.12	7592	Yes	67	16	12	39	21307	128.903
SRS098827	SRP002163	135.536	13.5536	100	Yes	59971	107.203	418874	1787.58	12099	Yes	41	8	8	25	11426	79.795
SRS098881	SRP002163	165.561	16.5561	100	Yes	117061	177.166	381594	1513.45	7086	Yes	60	11	13	36	20693	121.161
SRS100021	SRP002163	97.8239	9.88021	101	Yes	75033	110.512	500699	1472.85	5099	Yes	32	4	6	22	14630	75.1275
SRS100907	SRP002163	10.7365	1.08439	101	Yes	73604	72.8745	274078	990.09	1468	Yes	22	3	5	14	13982	41.9291
SRS101268	SRP002163	9.65597	0.975253	101	Yes	19303	38.966	496279	2018.65	4459	Yes	9	1	2	6	6972	30.2287
SRS101376	SRP002163	82.1065	8.29276	101	Yes	108013	173.217	268341	1603.67	6324	Yes	57	10	10	37	22715	122.966
SRS101433	SRP002163	58.7922	5.93801	101	Yes	99999	141.162	449570	1411.63	5288	Yes	50	6	11	33	17225	84.2938
SRS103987	SRP002163	237.091	23.7091	100	Yes	109117	194.882	341657	1785.99	6391	Yes	59	13	13	33	27741	140.279
SRS104197	SRP002163	189.712	18.9712	100	Yes	97215	206.51	399778	2124.26	17281	Yes	86	27	20	39	20589	158.6
SRS104311	SRP002163	165.382	16.5382	100	Yes	144556	264.609	419102	1830.5	12941	Yes	122	24	21	77	26942	186.466
SRS104400	SRP002163	183.718	18.3718	100	Yes	191681	329.729	685509	1720.2	8624	Yes	165	25	35	105	40966	233.167
SRS104485	SRP002163	197.449	19.7449	100	Yes	43475	85.6011	539391	1968.97	17773	Yes	40	7	8	25	6580	62.3386
SRS105082	SRP002163	186.586	18.6586	100	Yes	100265	133.394	324030	1330.42	3309	Yes	44	6	9	29	20031	87.5687
SRS105153	SRP002163	198.256	19.8256	100	Yes	121945	226.723	383435	1859.23	9107	Yes	77	13	17	47	25271	161.94
SRS1170647	SRP066479	2.05626	0.291965	141.988	Yes	21449	16.7069	21743	778.91	927	Yes	6	0	2	4	4004	7.45092
SRS1170649	SRP066479	1.94986	0.276845	141.982	Yes	22358	11.586	24714	518.2	504	Yes	2	0	0	2	984	1.60953
SRS1170690	SRP066479	6.07765	0.8497	139.807	Yes	81427	69.5344	68554	853.95	1065	Yes	29	0	4	25	12812	32.5685
SRS1170691	SRP066479	4.95073	0.691821	139.741	Yes	81447	60.8182	27035	746.72	840	Yes	17	0	3	14	11798	23.8385
SRS1170692	SRP066479	7.67462	1.07352	139.879	Yes	90305	75.8869	66942	840.34	984	Yes	25	0	4	21	12400	31.9064
SRS1170693	SRP066479	15.0821	2.10992	139.896	Yes	122768	119.363	70872	972.27	1315	Yes	61	3	9	49	26944	67.304
SRS1170694	SRP066479	13.285	1.86075	140.064	Yes	85882	82.3596	171238	958.99	1324	Yes	30	2	8	20	13971	43.315
SRS1170695	SRP066479	6.66553	0.932232	139.859	Yes	89366	76.048	57968	850.97	1046	Yes	36	0	6	30	16969	37.4954
SRS1170696	SRP066479	6.3113	0.882617	139.847	Yes	70253	59.6099	55183	848.5	1048	Yes	18	0	4	14	10769	25.8559
SRS1170697	SRP066479	6.12875	0.85678	139.797	Yes	103527	73.3003	53360	708.03	775	Yes	20	0	2	18	12586	24.886
SRS1170698	SRP066479	9.47668	1.3228	139.584	Yes	76731	67.7171	195242	882.53	1116	Yes	24	2	6	16	12034	32.948
SRS1170699	SRP066479	4.21326	0.588931	139.78	Yes	53393	43.2381	94180	809.81	935	Yes	13	1	2	10	8689	19.9482
SRS1170700	SRP066479	9.90513	1.38486	139.812	Yes	111930	96.1747	75736	859.24	1094	Yes	38	0	3	35	18147	39.9365
SRS1170701	SRP066479	11.0915	1.5519	139.919	Yes	111156	92.8669	102893	835.46	1020	Yes	25	0	4	21	16253	36.9328
SRS1170702	SRP066479	12.3408	1.72757	139.989	Yes	134406	119.175	193417	886.68	1115	Yes	44	2	12	30	22299	58.1111
SRS1170703	SRP066479	9.05362	1.26943	140.212	Yes	125920	103.365	51266	820.88	979	Yes	32	0	10	22	20855	48.6409
SRS1170704	SRP066479	4.55613	0.636677	139.741	Yes	64758	51.5148	39213	795.5	894	Yes	17	0	3	14	7919	21.4219
SRS1170705	SRP066479	8.95649	1.25374	139.981	Yes	97342	85.1936	76891	875.2	1056	Yes	23	4	3	16	15590	41.0615
SRS1170706	SRP066479	17.6493	2.4686	139.869	Yes	79040	75.707	223465	957.83	1305	Yes	29	3	6	20	13428	40.0872
SRS1170707	SRP066479	11.028	1.54541	140.135	Yes	127797	117.54	140557	919.74	1227	Yes	50	0	11	39	22586	59.3926
SRS1170708	SRP066479	3.41432	0.478107	140.03	Yes	44278	37.2594	46477	841.49	1046	Yes	13	0	3	10	6930	17.1439
SRS1170709	SRP066479	16.1434	2.2609	140.051	Yes	123810	104.068	269947	840.55	1003	Yes	32	1	10	21	20178	49.7757
SRS1170710	SRP066479	14.9341	2.09315	140.159	Yes	206863	164.071	63143	793.14	939	Yes	51	0	8	43	31004	68.3248
SRS1170711	SRP066479	12.9901	1.81723	139.894	Yes	103291	99.4581	133645	962.89	1335	Yes	40	2	10	28	18301	51.9015
SRS1170712	SRP066479	11.7109	1.64057	140.089	Yes	107372	95.84	125963	892.6	1151	Yes	22	1	7	14	13025	36.0727
SRS1170713	SRP066479	16.5596	2.32197	140.219	Yes	163211	147.401	229585	903.13	1190	Yes	53	0	16	37	27955	71.0238
SRS1170714	SRP066479	3.42103	0.478094	139.751	Yes	40538	36.1825	38531	892.56	1138	Yes	12	0	1	11	7589	18.3671
SRS1170715	SRP066479	4.23181	0.592352	139.976	Yes	58215	41.5004	40119	712.88	785	Yes	13	0	2	11	6106	13.0211
SRS1170716	SRP066479	7.88917	1.10374	139.906	Yes	100496	81.5221	58836	811.2	961	Yes	27	0	3	24	15475	33.1321
SRS1170717	SRP066479	5.62607	0.788141	140.087	Yes	106508	74.109	17786	695.81	771	Yes	28	0	4	24	15202	26.6411
SRS1170718	SRP066479	7.61825	1.06722	140.087	Yes	124635	91.1691	69586	731.49	817	Yes	26	0	5	21	15841	32.3112
SRS1170720	SRP066479	6.37931	0.89195	139.819	Yes	91875	70.5014	102731	767.36	879	Yes	21	1	5	15	14322	31.0812
SRS1170721	SRP066479	7.54795	1.05388	139.624	Yes	46210	46.6943	219998	1010.48	1409	Yes	19	2	9	8	8375	26.611
SRS1170722	SRP066479	3.54634	0.496799	140.088	Yes	62082	47.1399	33386	759.32	861	Yes	12	0	2	10	7204	15.2916
SRS1170723	SRP066479	9.40261	1.31638	140.001	Yes	127921	104.88	58570	819.88	980	Yes	43	0	10	33	21454	48.3764
SRS1170725	SRP066479	10.5656	1.47849	139.935	Yes	72656	62.256	222760	856.86	1030	Yes	18	4	0	14	10815	29.0175
SRS1170726	SRP066479	7.55618	1.05787	140.001	Yes	76463	72.9722	90671	954.35	1306	Yes	25	1	4	20	12706	35.755
SRS1170727	SRP066479	4.38975	0.614708	140.033	Yes	56188	41.2685	70370	734.47	827	Yes	12	1	0	11	6302	13.7217
SRS1170728	SRP066479	9.55537	1.33945	140.178	Yes	131432	102.709	68872	781.46	897	Yes	32	1	4	27	17660	39.6797
SRS1170729	SRP066479	10.265	1.44017	140.299	Yes	136865	106.681	62754	779.46	886	Yes	35	1	6	28	18804	44.3771
SRS1170730	SRP066479	12.617	1.76996	140.283	Yes	174470	137.587	42805	788.6	925	Yes	50	0	8	42	25808	56.2452
SRS1170731	SRP066479	10.1155	1.41765	140.147	Yes	109260	102.639	167515	939.4	1279	Yes	36	2	8	26	17285	51.74
SRS1170732	SRP066479	24.6108	3.44298	139.897	Yes	56220	56.5219	461361	1005.37	1397	Yes	23	3	8	12	10343	32.5859
SRS1170733	SRP066479	10.5803	1.48183	140.055	Yes	114454	110.688	73560	967.09	1322	Yes	51	0	7	44	23533	56.2629
SRS1170734	SRP066479	11.5326	1.61841	140.333	Yes	150709	128.985	53174	855.85	1066	Yes	51	0	7	44	26504	62.8835
SRS1170735	SRP066479	6.99873	0.979592	139.967	Yes	65376	62.3847	214915	954.25	1276	Yes	23	3	6	14	11756	33.6605
SRS1170740	SRP066479	11.7452	1.65643	141.031	Yes	135990	112.022	142498	823.75	970	Yes	37	1	12	24	20547	51.9831
SRS1170741	SRP066479	5.09663	0.718962	141.066	Yes	63887	68.4993	150535	1072.19	1828	Yes	20	2	4	14	12508	40.7893
SRS1170742	SRP066479	7.3982	1.04171	140.806	Yes	79926	71.5342	259684	895.01	1109	Yes	19	3	3	13	13815	36.8484
SRS1170743	SRP066479	17.6687	2.49264	141.077	Yes	183039	173.751	137484	949.26	1297	Yes	62	2	12	48	32584	92.5234
SRS1170744	SRP066479	15.1169	2.13394	141.163	Yes	158765	144.075	53733	907.47	1177	Yes	44	1	8	35	27981	70.7732
SRS1170745	SRP066479	8.66221	1.22152	141.017	Yes	109063	99.7669	82134	914.76	1216	Yes	34	1	9	24	18884	52.0933
SRS1170746	SRP066479	11.7322	1.65107	140.73	Yes	149418	121.443	58740	812.77	997	Yes	33	2	9	22	22288	56.206
SRS1170747	SRP066479	8.5492	1.20519	140.971	Yes	84063	65.158	79303	775.11	916	Yes	19	1	5	13	11831	29.3692
SRS1170748	SRP066479	16.5737	2.33646	140.974	Yes	136895	118.706	264069	867.13	1111	Yes	28	2	7	19	19933	53.7588
SRS1170749	SRP066479	16.3375	2.303	140.964	Yes	242420	160.988	130813	664.09	693	Yes	40	1	4	35	24009	52.6707
SRS1170750	SRP066479	4.04227	0.56861	140.666	Yes	59746	45.6661	126706	764.34	872	Yes	11	0	2	9	8425	20.297
SRS1170751	SRP066479	9.87944	1.3923	140.93	Yes	136152	117.675	370157	864.29	1084	Yes	36	1	9	26	24810	57.5364
SRS1170752	SRP066479	5.53613	0.78092	141.059	Yes	70153	54.2238	59991	772.94	869	Yes	14	0	6	8	9664	24.0269
SRS1170753	SRP066479	7.34477	1.03605	141.059	Yes	74510	83.4963	183480	1120.61	2179	Yes	22	2	6	14	12468	40.886
SRS1170754	SRP066479	6.94277	0.978859	140.99	Yes	87433	77.7481	167757	889.23	1153	Yes	23	3	6	14	13180	39.0448
SRS1170755	SRP066479	18.904	2.66458	140.954	Yes	195886	189.228	413915	966.01	1342	Yes	75	2	18	55	38414	106.882
SRS1170756	SRP066479	15.2941	2.1585	141.133	Yes	156366	142.108	65482	908.82	1176	Yes	41	1	8	32	29884	75.2391
SRS1170757	SRP066479	9.629	1.35813	141.046	Yes	100902	97.6263	124647	967.54	1417	Yes	34	2	11	21	18397	54.5749
SRS1170758	SRP066479	8.84158	1.24606	140.932	Yes	131911	111.284	370159	843.63	1028	Yes	33	1	5	27	25191	55.4118
SRS1170759	SRP066479	13.8778	1.95739	141.045	Yes	153154	141.272	231583	922.42	1185	Yes	47	2	11	34	27805	74.8665
SRS1170760	SRP066479	8.23389	1.16066	140.961	Yes	110309	122.38	112243	1109.43	1736	Yes	43	1	6	36	27559	76.4409
SRS1170761	SRP066479	13.9561	1.95795	140.293	Yes	99562	95.2626	214188	956.82	1281	Yes	34	3	12	19	18407	51.9508
SRS1170762	SRP066479	22.3179	3.13133	140.306	Yes	95616	110.026	214188	1150.7	1925	Yes	38	3	11	24	22973	70.4507
SRS1170763	SRP066479	12.8432	1.807	140.697	Yes	204117	173.769	120962	851.32	1025	Yes	57	1	14	42	31296	79.1366
SRS1170764	SRP066479	8.59046	1.21004	140.858	Yes	141302	126.078	112179	892.26	1090	Yes	41	2	9	30	24882	63.3426
SRS1170765	SRP066479	15.7327	2.2169	140.91	Yes	191884	213.054	334467	1110.33	1656	Yes	72	9	8	55	41264	126.185
SRS1170766	SRP066479	8.72056	1.22685	140.684	Yes	69313	81.8811	359422	1181.32	1935	Yes	29	5	6	18	13208	49.2012
SRS1170767	SRP066479	12.952	1.82084	140.584	Yes	127407	135.662	191982	1064.79	1640	Yes	54	3	13	38	26788	80.7924
SRS1170768	SRP066479	13.8033	1.94722	141.069	Yes	111845	121.423	359680	1085.64	1611	Yes	41	4	7	30	20705	67.7368
SRS1170769	SRP066479	13.7624	1.9396	140.934	Yes	134249	132.011	209204	983.33	1367	Yes	49	2	11	36	27291	73.9419
SRS1170770	SRP066479	10.4894	1.47967	141.063	Yes	130650	121.497	103196	929.95	1197	Yes	42	3	9	30	23507	64.4747
SRS1170771	SRP066479	16.0554	2.26431	141.031	Yes	175748	164.564	127175	936.36	1205	Yes	60	4	14	42	32383	86.9415
SRS1170772	SRP066479	4.0051	0.564946	141.057	Yes	81099	65.8034	85425	811.4	942	Yes	19	0	5	14	14011	30.0467
SRS1170773	SRP066479	9.14144	1.28734	140.825	Yes	81081	87.7291	214206	1081.99	1644	Yes	29	1	9	19	17233	45.3628
SRS1170774	SRP066479	9.15521	1.28303	140.143	Yes	70178	63.3664	214188	902.94	1158	Yes	24	2	6	16	13241	32.9627
SRS1170775	SRP066479	7.93746	1.11626	140.632	Yes	134424	107.072	171117	796.52	916	Yes	33	1	5	27	20715	46.685
SRS1170776	SRP066479	6.1295	0.86366	140.902	Yes	102392	84.884	89751	829.01	965	Yes	31	1	4	26	15900	38.6578
SRS1170777	SRP066479	6.00239	0.845982	140.941	Yes	107064	89.9935	169552	840.56	992	Yes	27	2	4	21	18893	41.9297
SRS1170778	SRP066479	8.94465	1.25844	140.692	Yes	62459	81.7332	330992	1308.59	2321	Yes	32	4	10	18	14565	52.7014
SRS1170779	SRP066479	14.4902	2.04463	141.105	Yes	106989	118.393	229595	1106.59	1693	Yes	43	2	9	32	22547	70.5372
SRS1170780	SRP066479	9.44119	1.32741	140.597	Yes	81803	90.0279	258761	1100.55	1847	Yes	33	3	7	23	14446	51.6689
SRS1170781	SRP066479	9.49727	1.33819	140.903	Yes	103221	98.1126	130432	950.51	1293	Yes	39	0	9	30	21859	55.0863
SRS1170782	SRP066479	10.9733	1.54889	141.151	Yes	103735	111.465	195060	1074.52	1591	Yes	40	2	9	29	22478	67.065
SRS1170783	SRP066479	7.6563	1.06402	138.973	Yes	48423	35.4494	21565	732.08	834	Yes	10	0	1	9	7969	14.718
SRS1170784	SRP066479	4.16454	0.57805	138.803	Yes	24971	17.1903	17867	688.41	733	Yes	4	0	1	3	3119	6.37564
SRS1170785	SRP066479	13.3655	1.86015	139.176	Yes	65405	51.8601	32496	792.91	935	Yes	15	0	3	12	10832	24.0645
SRS1170786	SRP066479	7.40942	1.02911	138.892	Yes	38173	32.12	17031	841.43	1065	Yes	9	0	3	6	8076	16.5525
SRS1170787	SRP066479	5.13857	0.710947	138.355	Yes	26702	19.4985	15467	730.23	814	Yes	5	0	0	5	3890	7.98076
SRS1170788	SRP066479	7.68164	1.06777	139.002	Yes	50317	32.9805	22030	655.45	685	Yes	7	0	2	5	5885	10.7364
SRS1170789	SRP066479	9.46734	1.3196	139.384	Yes	53821	41.2055	23949	765.6	872	Yes	11	0	2	9	8952	18.0697
SRS1170790	SRP066479	5.53406	0.766299	138.47	Yes	32370	21.2477	46856	656.4	693	Yes	5	0	2	3	3935	7.1302
SRS1170791	SRP066479	3.50056	0.485011	138.552	Yes	21216	11.1974	7903	527.78	535	Yes	2	0	0	2	1061	1.5655
SRS1170792	SRP066479	7.07879	0.985725	139.25	Yes	44931	28.2818	23384	629.45	629	Yes	6	0	2	4	4093	8.31608
SRS1170793	SRP066479	8.22447	1.14371	139.062	Yes	40167	34.3969	58204	856.35	1042	Yes	10	0	1	9	6971	17.292
SRS1170794	SRP066479	10.8873	1.49754	137.549	Yes	51531	38.0545	43679	738.48	788	Yes	10	0	0	10	6213	15.6647
SRS1170795	SRP066479	9.58712	1.32693	138.408	Yes	59820	47.048	27348	786.49	945	Yes	16	0	2	14	10726	21.3341
SRS1170796	SRP066479	4.48767	0.621572	138.507	Yes	26560	18.6773	35233	703.21	738	Yes	5	0	2	3	3203	7.1551
SRS1170797	SRP066479	10.4354	1.45144	139.088	Yes	53429	42.7351	42759	799.85	963	Yes	11	0	2	9	8087	18.8012
SRS1170798	SRP066479	6.36087	0.883893	138.958	Yes	34943	28.2635	15537	808.84	994	Yes	7	0	0	7	7218	13.8444
SRS1170799	SRP066479	3.68067	0.510328	138.651	Yes	19492	13.823	11163	709.16	795	Yes	3	0	0	3	2202	4.1519
SRS1170800	SRP066479	8.46116	1.17504	138.874	Yes	54206	36.4009	49373	671.53	708	Yes	11	0	2	9	6569	12.5359
SRS1170801	SRP066479	5.46374	0.76066	139.22	Yes	32999	23.0391	15692	698.17	756	Yes	5	0	1	4	4497	8.53534
SRS1170802	SRP066479	8.99868	1.24616	138.483	Yes	49015	35.2251	47014	718.66	775	Yes	8	0	2	6	6278	13.7206
SRS1170803	SRP066479	8.53079	1.1862	139.05	Yes	55055	34.6895	26111	630.09	638	Yes	6	0	2	4	5405	10.2958
SRS1170804	SRP066479	3.58735	0.498098	138.848	Yes	21788	11.4345	6651	524.81	533	Yes	2	0	0	2	1070	1.54278
SRS1170805	SRP066479	8.34848	1.16304	139.311	Yes	39844	33.7011	43712	845.83	1018	Yes	9	0	1	8	6764	16.8135
SRS1170806	SRP066479	8.51497	1.18222	138.84	Yes	44660	31.6529	36325	708.75	741	Yes	5	0	0	5	5242	12.225
SRS1170807	SRP066479	7.75091	1.07397	138.56	Yes	92941	73.9931	49736	796.13	929	Yes	22	0	4	18	14288	30.7249
SRS1170808	SRP066479	6.0735	0.841812	138.604	Yes	77861	59.5457	85505	764.77	869	Yes	21	1	4	16	11919	24.3976
SRS1170809	SRP066479	16.9791	2.36134	139.074	Yes	88969	90.3953	64808	1016.03	1497	Yes	28	1	8	19	19326	48.6553
SRS1170810	SRP066479	8.89713	1.23112	138.373	Yes	103942	77.307	52578	743.75	826	Yes	23	1	6	16	14731	31.4017
SRS1170811	SRP066479	11.5802	1.60218	138.354	Yes	111596	100.575	70358	901.25	1176	Yes	31	0	8	23	20207	50.9429
SRS1170812	SRP066479	10.1973	1.41768	139.024	Yes	100040	88.6928	51411	886.57	1145	Yes	28	1	6	21	18806	45.7737
SRS1170813	SRP066479	10.4636	1.44745	138.332	Yes	115505	92.6902	203753	802.48	922	Yes	30	1	4	25	17197	40.986
SRS1170814	SRP066479	8.86428	1.22573	138.278	Yes	95509	75.4921	125977	790.42	898	Yes	22	0	6	16	14107	32.6279
SRS1170815	SRP066479	9.96491	1.37975	138.461	Yes	106730	82.8291	96475	776.06	868	Yes	28	0	6	22	13793	33.3919
SRS1170816	SRP066479	7.05537	0.978309	138.662	Yes	76076	62.1219	278644	816.58	944	Yes	17	2	3	12	12421	28.7313
SRS1170817	SRP066479	11.149	1.5225	136.559	Yes	105357	88.2678	122278	837.8	1016	Yes	32	1	7	24	16904	42.0356
SRS1170818	SRP066479	12.1417	1.68117	138.462	Yes	138681	110.854	295933	799.34	929	Yes	40	1	7	32	21614	48.7599
SRS1170819	SRP066479	8.20112	1.13301	138.154	Yes	93595	77.303	45189	825.93	988	Yes	25	1	5	19	15846	34.9139
SRS1170820	SRP066479	5.74225	0.796139	138.646	Yes	76059	57.6196	58293	757.56	856	Yes	19	1	3	15	11994	23.9288
SRS1170821	SRP066479	15.3792	2.13896	139.081	Yes	87972	89.8356	41352	1021.18	1517	Yes	29	0	8	21	19713	51.4018
SRS1170822	SRP066479	7.44806	1.03132	138.468	Yes	86222	62.3333	77695	722.94	790	Yes	16	1	6	9	11800	24.4782
SRS1170823	SRP066479	9.47507	1.31531	138.819	Yes	96611	85.2924	63008	882.84	1133	Yes	26	1	7	18	14355	35.9794
SRS1170824	SRP066479	10.5549	1.46875	139.153	Yes	98937	89.8245	72675	907.9	1208	Yes	24	1	8	15	15202	36.85
SRS1170825	SRP066479	4.58443	0.633744	138.238	Yes	49746	35.8136	70604	719.93	771	Yes	10	1	2	7	5957	13.4082
SRS1170826	SRP066479	13.4843	1.86416	138.247	Yes	134518	111.383	104844	828.02	981	Yes	40	0	4	36	20307	49.0607
SRS1170827	SRP066479	8.26392	1.14517	138.574	Yes	96514	74.8115	102876	775.14	895	Yes	29	0	4	25	15819	33.1997
SRS1170828	SRP066479	8.64184	1.19477	138.254	Yes	87542	73.9501	324955	844.74	1010	Yes	25	2	3	20	15172	35.8165
SRS1170829	SRP066479	10.8658	1.50533	138.539	Yes	125666	99.055	123279	788.24	906	Yes	31	1	5	25	18865	42.2705
SRS1170830	SRP066479	9.13548	1.26623	138.606	Yes	84593	70.672	50186	835.44	1023	Yes	16	0	5	11	13246	30.8841
SRS1170839	SRP066479	9.40521	1.29942	138.159	Yes	114981	115.784	116084	1006.99	1455	Yes	44	2	13	29	21685	63.2371
SRS1170840	SRP066479	24.8258	3.40016	136.961	Yes	252024	238.295	433494	945.53	1274	Yes	95	7	21	67	44521	123.843
SRS1170841	SRP066479	26.1191	3.57926	137.036	Yes	269273	267.164	165092	992.17	1416	Yes	98	6	24	68	48686	139.189
SRS1170842	SRP066479	16.496	2.25433	136.659	Yes	182824	165.856	165303	907.19	1156	Yes	69	5	16	48	32463	85.221
SRS1170843	SRP066479	12.0548	1.66178	137.852	Yes	149025	135.162	260517	906.97	1174	Yes	44	5	8	31	22995	63.5671
SRS1170844	SRP066479	16.7669	2.27508	135.689	Yes	28586	28.2837	80955	989.42	1269	Yes	9	1	3	5	5146	14.9637
SRS1170845	SRP066479	12.9461	1.76778	136.549	Yes	98286	100.321	413238	1020.7	1587	Yes	33	6	6	21	15418	54.6073
SRS1170846	SRP066479	13.5756	1.85895	136.933	Yes	37156	61.1012	415203	1644.45	4695	Yes	25	3	6	16	9779	44.0542
SRS1170847	SRP066479	8.85339	1.22197	138.022	Yes	69666	87.3637	242586	1254.04	2444	Yes	30	2	7	21	15795	55.1901
SRS1170848	SRP066479	8.09974	1.11872	138.119	Yes	69510	66.4753	145067	956.34	1302	Yes	19	3	4	12	9697	33.5845
SRS1170849	SRP066479	7.65907	1.04966	137.048	Yes	99228	79.9454	210861	805.67	899	Yes	26	2	6	18	12045	34.8828
SRS1170850	SRP066479	6.04019	0.823136	136.277	Yes	75789	64.2536	425388	847.8	983	Yes	19	4	2	13	9939	29.3148
SRS1170853	SRP066479	5.943	0.814775	137.098	Yes	10542	6.26942	6137	594.71	648	Yes	2	0	0	2	1089	1.57537
SRS1170854	SRP066479	12.8711	1.77537	137.935	Yes	17914	10.6379	6484	593.83	636	Yes	3	0	0	3	1798	2.88849
SRS1170855	SRP066479	4.92556	0.67857	137.765	Yes	6164	3.53944	6077	574.21	600	Yes	1	0	0	1	596	0.935195
SRS1170856	SRP066479	11.0777	1.51317	136.596	Yes	12473	11.0015	18253	882.03	1178	Yes	5	0	0	5	3140	6.21347
SRS1170857	SRP066479	1.44429	0.197828	136.973	Yes	1449	0.654173	2513	451.47	425	No	0	0	0	0	NULL	NULL
SRS1170858	SRP066479	1.64108	0.226398	137.957	Yes	648	0.258944	1641	399.6	382	No	0	0	0	0	NULL	NULL
SRS1170859	SRP066479	7.13188	0.981626	137.639	Yes	11069	6.33912	8362	572.69	591	Yes	1	0	0	1	970	1.60056
SRS1170860	SRP066479	3.13179	0.416674	133.047	Yes	3817	2.52554	6635	661.66	797	Yes	2	0	0	2	612	0.989398
SRS1170861	SRP066479	3.63769	0.474301	130.385	Yes	3633	1.60167	4864	440.87	426	No	0	0	0	0	NULL	NULL
SRS1170862	SRP066479	7.4792	1.02646	137.242	Yes	10531	5.74458	4385	545.49	556	Yes	2	0	0	2	832	1.25168
SRS1170863	SRP066479	17.0077	2.33248	137.143	Yes	20035	16.845	26498	840.78	1130	Yes	8	0	1	7	3724	8.44219
SRS1170864	SRP066479	8.63145	1.19393	138.323	Yes	32295	20.5791	46290	637.22	636	Yes	5	0	0	5	2635	6.60998
SRS1170865	SRP066479	11.1686	1.52779	136.794	Yes	46438	31.6001	17443	680.48	739	Yes	5	0	1	4	6072	11.6403
SRS1170866	SRP066479	7.31143	0.935377	127.933	Yes	24969	13.2887	4966	532.21	549	Yes	2	0	0	2	1421	1.92106
SRS1170867	SRP066479	6.10041	0.836037	137.046	Yes	22671	11.6512	7866	513.92	518	Yes	2	0	0	2	1096	1.53172
SRS1170868	SRP066479	5.96136	0.819486	137.466	Yes	17178	11.2133	106930	652.77	642	Yes	3	1	0	2	1245	3.68802
SRS1170869	SRP066479	13.4074	1.80689	134.769	Yes	59150	37.1952	25287	628.83	674	Yes	7	0	0	7	7127	11.4409
SRS1170870	SRP066479	24.4078	3.35155	137.315	Yes	101148	64.0405	101804	633.14	650	Yes	13	0	2	11	9620	18.478
SRS1170871	SRP066479	3.27412	0.451123	137.784	Yes	12343	5.98785	5088	485.12	482	Yes	2	0	0	2	401	0.539446
SRS1170872	SRP066479	11.6171	1.59114	136.966	Yes	43967	25.8826	48857	588.68	612	Yes	5	0	0	5	4161	6.4719
SRS1170873	SRP066479	1.88045	0.258234	137.326	Yes	5978	2.5512	3665	426.77	413	No	0	0	0	0	NULL	NULL
SRS1170874	SRP066479	6.83615	0.947904	138.661	Yes	25172	17.9119	25622	711.58	784	Yes	3	0	1	2	3448	7.1755
SRS1170875	SRP066479	9.10263	1.24209	136.453	Yes	39661	20.9267	8490	527.64	530	Yes	3	0	0	3	1675	2.57447
SRS1170876	SRP066479	3.71843	0.510528	137.297	Yes	12655	6.02327	3752	475.96	466	Yes	1	0	0	1	366	0.507959
SRS1170877	SRP066479	13.556	1.87156	138.062	Yes	53034	40.2282	37769	758.54	873	Yes	9	0	2	7	7253	16.6067
SRS1170878	SRP066479	10.5226	1.43549	136.42	Yes	34999	22.1642	66397	633.28	632	Yes	6	0	0	6	2267	6.27705
SRS1170879	SRP066479	4.23414	0.582475	137.566	Yes	14922	9.13871	29070	612.43	600	Yes	2	0	1	1	930	2.54165
SRS1170880	SRP066479	8.16795	1.12536	137.777	Yes	46005	26.909	8063	584.92	613	Yes	4	0	0	4	4194	6.23246
SRS1170881	SRP066479	8.96318	1.22552	136.728	Yes	35721	19.0071	7648	532.1	534	Yes	2	0	0	2	1780	2.75998
SRS1170884	SRP066479	31.3038	4.33057	138.34	Yes	9024	11.5938	98752	1284.78	2279	Yes	7	1	3	3	2292	7.7962
SRS1170885	SRP066479	12.72	1.74669	137.319	Yes	3655	5.60208	57191	1532.72	3621	Yes	2	1	0	1	1098	4.29299
SRS1170886	SRP066479	1.47481	0.186574	126.507	Yes	1117	0.526397	1904	471.26	464	No	0	0	0	0	NULL	NULL
SRS1170887	SRP066479	3.52823	0.487616	138.204	Yes	6393	3.74091	5033	585.16	634	Yes	1	0	0	1	637	0.885953
SRS1170888	SRP066479	4.62808	0.633271	136.832	Yes	4947	4.16971	13794	842.88	1211	Yes	2	0	0	2	1039	2.0487
SRS1170889	SRP066479	5.58587	0.775916	138.907	Yes	11734	7.13746	11675	608.27	657	Yes	2	0	0	2	1218	1.84122
SRS1170890	SRP066479	3.85142	0.511861	132.902	Yes	6717	3.7436	4235	557.33	584	Yes	1	0	0	1	543	0.775662
SRS1170891	SRP066479	9.28352	1.27425	137.26	Yes	14141	10.0046	14372	707.49	797	Yes	4	0	2	2	1820	4.01265
SRS1170892	SRP066479	5.60664	0.774588	138.156	Yes	23568	15.7245	13510	667.2	720	Yes	4	0	1	3	3020	5.60751
SRS1170893	SRP066479	3.41974	0.463149	135.434	Yes	12386	5.71332	3570	461.27	449	Yes	1	0	0	1	123	0.169067
SRS1170894	SRP066479	3.54234	0.459477	129.71	Yes	12949	6.50546	7538	502.39	499	Yes	2	0	0	2	421	0.604036
SRS1170903	SRP066479	4.70387	0.646414	137.422	Yes	22373	18.6388	283352	833.09	1029	Yes	5	1	2	2	3638	9.04818
SRS1170904	SRP066479	8.27806	1.14694	138.552	Yes	49803	35.5546	56648	713.91	813	Yes	8	1	1	6	6189	12.5
SRS140492	SRP002163	121.081	12.2292	101	Yes	136826	225.11	541846	1645.23	8442	Yes	82	19	15	48	27603	162.349
SRS140513	SRP002163	108.899	10.9988	101	Yes	81521	136.477	456713	1674.13	13164	Yes	50	7	8	35	13704	93.2574
SRS140645	SRP002163	157.953	15.9533	101	No	NULL	NULL	NULL	NULL	NULL	No	0	0	0	0	NULL	NULL
SRS142503	SRP002163	182.902	18.2902	100	Yes	189244	316.839	322966	1674.24	7696	Yes	122	22	31	69	37090	224.63
SRS142505	SRP002163	99.9159	9.99159	100	Yes	59318	95.072	783467	1602.75	4369	Yes	42	8	8	26	16092	69.8868
SRS142542	SRP002163	85.6588	8.65154	101	Yes	118907	176.726	521572	1486.25	6532	Yes	62	13	12	37	22045	120.78
SRS142599	SRP002163	134.509	13.4509	100	Yes	136235	193.031	395878	1416.9	4542	Yes	68	11	15	42	27130	132.485
SRS142712	SRP002163	110.68	11.068	100	Yes	52663	79.6809	431303	1513.03	4987	Yes	23	7	4	12	10551	56.4283
SRS142781	SRP002163	250.993	25.0993	100	No	NULL	NULL	NULL	NULL	NULL	No	0	0	0	0	NULL	NULL
SRS142890	SRP002163	110.377	11.0377	100	Yes	147272	253.883	484101	1723.91	6766	Yes	106	16	24	66	34286	177.548
SRS143070	SRP002163	97.0014	9.70014	100	Yes	103862	136.588	270654	1315.09	3165	Yes	42	4	10	28	20402	86.4414
SRS143148	SRP002163	64.103	6.4744	101	Yes	114843	179.953	405496	1566.95	5585	Yes	70	12	13	45	24478	125.995
SRS143181	SRP002163	118.904	11.8904	100	Yes	92072	127.958	311500	1389.76	3526	Yes	39	5	12	22	20092	84.6706
SRS143342	SRP002163	141.037	14.1037	100	Yes	102753	183.042	660450	1781.38	13774	Yes	68	20	12	36	18701	133.844
SRS143372	SRP002163	68.7013	6.93883	101	Yes	90073	126.23	295998	1401.42	6527	Yes	48	7	9	32	14293	84.375
SRS143417	SRP002163	122.486	12.2486	100	Yes	119726	187.791	382151	1568.51	5205	Yes	78	15	15	48	27253	131.607
SRS143598	SRP002163	184.359	18.4359	100	Yes	92809	167.371	707509	1803.39	9844	Yes	59	10	13	36	18117	120.87
SRS143722	SRP002163	67.9302	6.86095	101	Yes	59157	111.811	571082	1890.06	6734	Yes	36	3	10	23	16367	82.2804
SRS143780	SRP002163	216.317	21.6317	100	Yes	86744	186.756	328105	2152.95	15851	Yes	70	22	11	37	19951	143.079
SRS143876	SRP002163	229.954	22.9954	100	Yes	115457	216.197	453388	1872.53	9072	Yes	74	15	18	41	28066	158.658
SRS143991	SRP002163	114.555	11.4555	100	Yes	130292	207.73	504484	1594.34	5525	Yes	62	15	16	31	28211	146.395
SRS144297	SRP002163	72.2033	7.29254	101	Yes	111508	130.098	524340	1166.72	2717	Yes	44	7	9	28	17862	79.6228
SRS144362	SRP002163	185.381	18.5381	100	Yes	141709	263.575	287358	1859.97	8105	Yes	104	22	16	66	33512	195.16
SRS144506	SRP002163	106.059	10.6059	100	Yes	206696	283.719	858228	1372.64	3402	Yes	95	10	20	65	44417	189.283
SRS144537	SRP002163	144.679	14.4679	100	Yes	190928	292.686	344370	1532.96	5088	Yes	97	20	21	56	41509	203.082
SRS144714	SRP002163	70.3785	7.10823	101	Yes	137357	170.801	524361	1243.48	2642	Yes	53	7	14	32	26400	102.1
SRS144753	SRP002163	11.3937	1.15076	101	Yes	94448	88.2548	247789	934.43	1271	Yes	27	3	4	20	16845	47.8221
SRS145308	SRP002163	48.0405	4.85209	101	Yes	35350	64.1303	201578	1814.15	7723	Yes	24	2	6	16	8985	46.675
SRS145497	SRP002163	97.3338	9.83071	101	Yes	87741	148.224	529994	1689.34	7886	Yes	46	8	5	33	19563	105.943
SRS146764	SRP002163	108.806	10.8806	100	Yes	143002	222.88	420003	1558.58	6755	Yes	69	16	13	40	27190	150.671
SRS146812	SRP002163	128.841	12.8841	100	Yes	237489	335.234	416957	1411.57	3497	Yes	116	22	23	71	52939	228.384
SRS146813	SRP002163	105.327	10.5327	100	Yes	119891	191.564	498685	1597.81	4920	Yes	67	12	14	41	30170	139.66
SRS147022	SRP002163	199.617	19.9617	100	Yes	67862	93.3618	368954	1375.76	3790	Yes	30	3	7	20	13871	61.8647
SRS147039	SRP002163	93.5894	9.45253	101	Yes	41411	63.0622	310634	1522.84	4222	No	0	0	0	0	NULL	NULL
SRS147088	SRP002163	19.4296	1.94296	100	Yes	70999	68.9646	200669	971.35	1433	Yes	30	1	6	23	10453	37.5734
SRS147139	SRP002163	197.881	19.7881	100	Yes	161759	241.047	360323	1490.16	4790	Yes	82	11	17	54	33690	162.909
SRS147271	SRP002163	172.037	17.2037	100	Yes	167932	255.542	341283	1521.7	4953	Yes	86	20	13	53	37636	178.301
SRS147346	SRP002163	194.981	19.4981	100	Yes	170706	312.938	328966	1833.2	5920	Yes	110	13	27	70	45947	227.309
SRS147445	SRP002163	13.3044	1.33044	100	Yes	33759	47.3013	181127	1401.15	5410	No	0	0	0	0	NULL	NULL
SRS147652	SRP002163	173.464	17.3464	100	Yes	123208	207.478	694282	1683.97	7637	Yes	75	18	18	39	26685	151.195
SRS147766	SRP002163	277.431	27.7431	100	No	NULL	NULL	NULL	NULL	NULL	No	0	0	0	0	NULL	NULL
SRS147919	SRP002163	185.249	18.5249	100	Yes	75984	139.483	527986	1835.69	8150	Yes	54	7	14	33	17063	94.2427
SRS148159	SRP002163	127.022	12.7022	100	Yes	210519	324.386	481537	1540.89	6582	Yes	123	26	22	75	39987	217.925
SRS148196	SRP002163	124.725	12.4725	100	Yes	216922	283.459	451790	1306.73	3839	Yes	90	20	18	52	38489	178.018
SRS148424	SRP002163	110.571	11.0571	100	Yes	153398	240.817	460317	1569.89	4644	Yes	95	12	18	65	37544	168.804
SRS148721	SRP002163	160.958	16.0958	100	Yes	205704	312.465	518807	1519	5968	Yes	108	19	25	64	37577	213.121
SRS148784	SRP002163	61.0052	6.16153	101	Yes	114170	195.698	494119	1714.09	7821	Yes	74	15	11	48	25222	140.968
SRS148817	SRP002163	48.416	4.89002	101	Yes	73749	127.232	325795	1725.21	8714	Yes	56	7	15	34	15343	91.0331
SRS149075	SRP002163	49.4861	4.9981	101	Yes	94804	141.539	651408	1492.96	4650	Yes	50	5	16	29	19257	95.1584
SRS149181	SRP002163	62.9457	6.35752	101	Yes	148604	197.185	317176	1326.92	3682	Yes	53	11	10	32	27860	128.546
SRS150384	SRP001634	23.5054	2.37405	101	Yes	687	7.78237	546315	11328.1	128384	Yes	3	2	0	1	447	7.64749
SRS150386	SRP001634	26.3142	2.65773	101	Yes	2630	7.92512	243264	3013.35	47650	Yes	2	1	1	0	1064	6.6245
SRS1596768	SRP080787	78.3768	11.7565	150	Yes	228751	270.664	207362	1183.23	2082	Yes	100	7	28	65	46085	163.161
SRS1596769	SRP080787	43.5991	6.53986	150	Yes	200298	203.268	124346	1014.83	1514	Yes	76	5	15	56	39768	108.082
SRS1596770	SRP080787	34.7827	5.2174	150	Yes	100903	108.527	223568	1075.56	1645	Yes	52	2	10	40	22405	63.7715
SRS1596771	SRP080787	54.2694	8.14041	150	Yes	291579	339.623	224343	1164.77	1733	Yes	153	9	30	114	69471	205.676
SRS1596772	SRP080787	64.6486	9.6973	150	Yes	279124	365.385	189609	1309.04	2363	No	0	0	0	0	NULL	NULL
SRS1596773	SRP080787	40.2207	6.03311	150	Yes	125749	155.299	209559	1234.99	2121	Yes	57	3	14	40	29904	95.8417
SRS1596774	SRP080787	82.5463	12.0094	145.487	Yes	360282	460.532	248908	1278.25	2188	Yes	183	12	53	118	85543	284.237
SRS1596775	SRP080787	65.6612	9.66352	147.172	Yes	239286	276.333	154643	1154.82	1743	Yes	109	8	21	80	54827	166.234
SRS1596776	SRP080787	44.1543	6.45939	146.291	Yes	251094	281.762	245398	1122.14	1684	Yes	125	6	18	101	61801	174.804
SRS1596777	SRP080787	32.4477	4.86716	150	Yes	177157	208.104	228140	1174.69	1824	Yes	86	7	14	65	42503	129.164
SRS1596778	SRP080787	88.0861	13.2129	150	Yes	212562	328.214	281646	1544.09	3173	Yes	142	18	26	98	62582	228.356
SRS1596779	SRP080787	43.3845	6.50768	150	Yes	328915	387.646	180798	1178.56	1796	Yes	170	5	40	125	85358	238.311
SRS1596780	SRP080787	62.8446	9.4267	150	Yes	323580	415.029	220788	1282.62	2142	Yes	171	8	34	129	85778	264.162
SRS1596781	SRP080787	43.7384	6.56077	150	Yes	96704	124.998	192655	1292.58	2520	Yes	38	4	13	21	21489	78.8388
SRS1596782	SRP080787	107.831	16.018	148.548	Yes	227528	280.118	146141	1231.14	2262	Yes	108	8	27	73	50862	175.813
SRS1596783	SRP080787	41.5047	6.16873	148.627	Yes	201014	236.718	166788	1177.62	1752	Yes	128	2	23	103	62675	155.915
SRS1596784	SRP080787	62.0246	8.54362	137.746	Yes	118630	163.342	362436	1376.9	2996	Yes	66	8	15	43	26391	105.613
SRS1596785	SRP080787	130.255	19.5382	150	Yes	281800	444.099	569138	1575.94	3433	Yes	186	17	45	124	81027	311.884
SRS1596786	SRP080787	38.4692	5.77039	150	Yes	116065	137.421	104821	1184	1833	Yes	68	0	23	45	30211	86.2481
SRS1596787	SRP080787	37.2604	5.58906	150	Yes	178084	205.323	91795	1152.96	1952	Yes	87	3	24	60	45229	133.251
SRS1596788	SRP080787	42.6723	6.40085	150	Yes	146476	146.942	90005	1003.18	1339	Yes	52	1	11	40	30431	74.4015
SRS1596789	SRP080787	37.0934	5.56401	150	Yes	197440	220.152	124259	1115.03	1805	Yes	83	4	17	62	44839	133.344
SRS1596790	SRP080787	36.294	5.4441	150	Yes	134584	145.03	124609	1077.62	1658	Yes	64	1	14	49	34247	88.0348
SRS1596791	SRP080787	63.9395	9.02744	141.187	Yes	292122	366.169	183010	1253.48	2183	Yes	159	3	38	118	72348	234.688
SRS1596792	SRP080787	42.5452	6.38178	150	Yes	257097	291.9	169607	1135.37	1741	Yes	128	5	26	97	65033	181.639
SRS1596793	SRP080787	50.9546	7.24668	142.218	Yes	417294	419.536	130460	1005.37	1438	Yes	153	3	37	113	92254	237.934
SRS1596794	SRP080787	58.5687	8.15064	139.164	Yes	237413	308.442	869368	1299.18	2427	Yes	130	14	31	85	57703	202.203
SRS1596795	SRP080787	35.6193	5.31887	149.326	Yes	175205	196.323	211053	1120.53	1811	Yes	74	8	21	45	33601	110.596
SRS1596796	SRP080787	50.2847	7.17317	142.651	Yes	189897	270.74	280324	1425.72	2744	Yes	105	10	28	67	49606	176.562
SRS1596797	SRP080787	39.6301	5.94452	150	Yes	196819	218.609	169691	1110.71	1607	Yes	95	0	25	70	48244	127.372
SRS1596798	SRP080787	110.446	15.9173	144.119	Yes	134765	252.685	582359	1875.01	5407	Yes	96	17	22	57	41424	188.435
SRS1596799	SRP080787	46.4084	6.82805	147.13	Yes	264316	258.163	144407	976.72	1375	Yes	83	6	18	59	50338	140.005
SRS1596800	SRP080787	181.558	22.8763	126	Yes	320279	527.691	308891	1647.6	4627	Yes	200	19	46	135	81067	358.954
SRS1596801	SRP080787	44.2477	6.63715	150	Yes	150862	177.293	178206	1175.2	1886	Yes	76	0	25	51	36857	107.456
SRS1596802	SRP080787	42.3658	6.02635	142.246	Yes	179456	217.21	149574	1210.38	2050	Yes	92	7	16	69	44998	138.125
SRS1596803	SRP080787	67.3937	10.1091	150	Yes	143351	157.728	111421	1100.29	1631	Yes	60	2	12	46	33340	93.2946
SRS1596804	SRP080787	193.607	28.7696	148.597	Yes	447874	534.048	286092	1192.41	1945	Yes	217	4	42	171	109604	330.046
SRS1596805	SRP080787	32.9569	4.86422	147.593	Yes	225911	256.11	200629	1133.68	1754	Yes	93	7	17	69	49997	152.59
SRS1596806	SRP080787	72.0363	10.4292	144.777	Yes	289380	387.759	243300	1339.97	2543	Yes	155	19	26	110	75441	258.496
SRS1596807	SRP080787	40.3298	5.6268	139.52	Yes	149632	203.308	591570	1358.72	2664	Yes	80	4	16	60	37098	135.988
SRS1596808	SRP080787	77.8076	11.5489	148.429	Yes	366082	452.826	226967	1236.95	2047	Yes	184	10	45	129	94949	277.522
SRS1596809	SRP080787	70.8484	10.3739	146.423	Yes	177668	207.475	149321	1167.77	1903	Yes	88	1	17	70	40440	120.411
SRS1596810	SRP080787	37.4338	5.23506	139.849	Yes	137625	183.156	186721	1330.83	2557	Yes	71	5	16	50	32444	108.338
SRS1596811	SRP080787	68.8691	10.2155	148.332	Yes	311693	389.211	237700	1248.7	2131	Yes	158	8	37	113	74735	240.844
SRS1596812	SRP080787	85.9524	12.8929	150	Yes	107364	171.655	506284	1598.81	4745	Yes	58	10	12	36	25573	120.239
SRS1596813	SRP080787	56.0787	7.55037	134.639	Yes	253555	296.371	358919	1168.86	1882	Yes	99	8	20	71	57108	181.594
SRS1596814	SRP080787	57.4936	8.62403	150	Yes	200395	288.294	332655	1438.63	2878	Yes	119	11	19	89	56725	201.284
SRS1596815	SRP080787	60.5323	8.22565	135.889	Yes	243288	314.268	477354	1291.75	2432	Yes	124	13	25	86	57541	202.173
SRS1596816	SRP080787	52.7142	7.35781	139.579	Yes	156163	178.495	170849	1143	1884	Yes	65	6	15	44	30257	105.687
SRS1596817	SRP080787	49.5729	7.43593	150	Yes	275469	281.76	183881	1022.84	1512	Yes	103	4	18	81	59016	162.503
SRS1596818	SRP080787	80.0156	11.925	149.033	Yes	245189	284.34	259011	1159.68	1851	Yes	113	4	21	88	51244	169.558
SRS1596819	SRP080787	39.7706	5.96559	150	Yes	216376	237.14	262054	1095.96	1590	Yes	91	6	14	71	43544	133.129
SRS1596820	SRP080787	57.171	8.39079	146.767	Yes	237659	284.944	185323	1198.96	1979	Yes	109	6	32	71	59117	180.268
SRS1596821	SRP080787	37.8861	5.68291	150	Yes	329603	376.291	263727	1141.65	1747	Yes	140	3	25	112	75947	225.85
SRS1596822	SRP080787	40.0741	5.84953	145.968	Yes	174605	179.937	64336	1030.54	1402	Yes	71	2	12	57	41543	102.443
SRS1596823	SRP080787	36.4448	5.40856	148.404	Yes	157589	187.974	251244	1192.81	1948	Yes	81	7	17	57	39030	118.94
SRS1596824	SRP080787	79.7295	11.7493	147.364	Yes	311891	387.883	212308	1243.65	1996	Yes	165	10	36	119	82266	246.605
SRS1596825	SRP080787	37.8991	5.68487	150	Yes	123182	130.684	220770	1060.9	1674	Yes	57	2	12	43	28397	78.2242
SRS1596826	SRP080787	72.3656	10.7546	148.615	Yes	192773	259.49	128182	1346.09	2484	Yes	114	7	26	81	51440	170.486
SRS1596827	SRP080787	65.5228	9.82842	150	Yes	275781	314.345	266305	1139.84	1749	Yes	132	7	28	97	62904	189.895
SRS1596828	SRP080787	59.6767	8.9515	150	Yes	296088	367.23	315826	1240.27	2026	Yes	142	11	29	102	64477	221.213
SRS1596829	SRP080787	58.5089	8.65761	147.971	Yes	213155	305.043	638005	1431.08	4003	Yes	109	18	18	73	45316	205.604
SRS1596830	SRP080787	38.1853	5.7278	150	Yes	187927	255.675	578923	1360.5	3024	Yes	99	15	27	57	44141	171.274
SRS1596831	SRP080787	63.5787	9.19	144.545	Yes	183195	227.411	274773	1241.36	2130	Yes	94	8	17	69	41074	134.785
SRS1596832	SRP080787	46.8679	6.94589	148.201	Yes	163266	224.249	687745	1373.52	2750	Yes	91	10	19	62	37724	146.981
SRS1596833	SRP080787	57.4454	8.4349	146.833	Yes	212878	281.83	361532	1323.91	2450	Yes	113	5	29	79	54397	182.938
SRS1596834	SRP080787	49.4433	7.4165	150	Yes	72912	111.924	218636	1535.06	2969	Yes	38	1	10	27	22999	78.0792
SRS1596835	SRP080787	64.0861	9.55853	149.151	Yes	209996	304.223	276897	1448.71	2901	Yes	120	14	30	76	56961	200.9
SRS1596836	SRP080787	60.8822	9.06674	148.923	Yes	287440	378.354	219681	1316.29	2293	Yes	155	15	34	106	75080	247.411
SRS1596837	SRP080787	39.8418	5.85281	146.901	Yes	206701	242.349	166209	1172.46	1986	Yes	96	6	23	67	49136	149.615
SRS1596838	SRP080787	37.1802	5.57702	150	Yes	62903	92.1104	242262	1464.32	3502	Yes	34	5	6	23	14505	62.2872
SRS1596839	SRP080787	34.0479	5.103	149.877	Yes	110791	151.61	286151	1368.43	2725	Yes	63	6	11	46	27887	95.9814
SRS1596840	SRP080787	22.6731	3.40097	150	Yes	141543	157.442	129114	1112.33	1650	Yes	64	2	13	49	33516	91.8055
SRS1596841	SRP080787	29.1563	4.35137	149.243	Yes	38562	47.0697	267974	1220.62	3536	Yes	16	2	5	9	5607	28.5547
SRS1596842	SRP080787	28.1952	4.22928	150	Yes	191408	206.952	148002	1081.21	1547	Yes	80	2	18	60	42181	116.548
SRS1596843	SRP080787	75.3423	11.3013	150	Yes	265265	339.755	230200	1280.81	2416	Yes	134	8	35	91	61698	213.254
SRS1596844	SRP080787	65.2676	9.79015	150	Yes	261704	320.456	270408	1224.5	2038	Yes	120	7	29	84	62210	201.077
SRS1596845	SRP080787	57.1748	7.69348	134.561	Yes	237383	340.145	233692	1432.9	2672	Yes	142	10	41	91	66252	232.198
SRS1596846	SRP080787	43.9801	6.59701	150	Yes	109463	175.895	645482	1606.89	3855	Yes	57	9	14	34	29107	124.933
SRS1596847	SRP080787	56.0412	8.40618	150	Yes	370002	407.955	123870	1102.57	1690	Yes	171	5	37	129	86306	248.205
SRS1596848	SRP080787	108.443	16.2665	150	Yes	212126	376.795	432522	1776.28	4872	Yes	145	21	32	92	62094	272.97
SRS1596849	SRP080787	39.8477	5.97716	150	Yes	211932	254.507	618948	1200.89	1885	Yes	102	6	30	66	50798	153.279
SRS1596850	SRP080787	67.2012	10.0802	150	Yes	238487	286.767	233429	1202.44	1948	Yes	118	5	27	86	60162	179.75
SRS1596851	SRP080787	36.4359	5.46539	150	Yes	244584	274.486	187811	1122.26	1633	Yes	117	5	31	81	54252	157.98
SRS1596852	SRP080787	27.4386	4.11579	150	Yes	267869	255.452	144025	953.65	1236	Yes	99	2	21	76	53344	132.516
SRS1596853	SRP080787	72.434	10.8651	150	Yes	142253	209.406	307458	1472.07	3198	Yes	85	10	21	54	36752	144.378
SRS1596854	SRP080787	86.0321	12.9048	150	Yes	262501	375.731	804790	1431.35	2963	Yes	157	9	38	110	65515	251.962
SRS1596855	SRP080787	80.7538	12.1131	150	Yes	173917	224.812	298078	1292.64	2351	Yes	86	7	26	53	39682	136.52
SRS1596856	SRP080787	55.8409	8.37614	150	Yes	514707	353.654	148795	687.1	712	Yes	82	4	18	60	46551	121.363
SRS1596857	SRP080787	78.6855	11.8028	150	Yes	314790	454.527	477385	1443.91	2896	Yes	181	20	48	113	79278	300.002
SRS1596858	SRP080787	87.8207	13.0557	148.663	Yes	79392	115.152	524698	1450.42	3822	Yes	46	5	8	33	17006	78.0778
SRS1596859	SRP080787	58.7665	8.81497	150	Yes	260203	389.839	297560	1498.21	3036	Yes	157	11	36	110	71818	259.957
SRS1596860	SRP080787	50.4856	7.57284	150	Yes	250762	342.592	234359	1366.2	2452	Yes	145	11	27	107	69299	223.838
SRS1596861	SRP080787	46.6725	6.83156	146.372	Yes	212199	268.77	176890	1266.59	2218	Yes	120	7	30	83	55346	177.561
SRS1596862	SRP080787	42.8853	6.4328	150	Yes	192348	247.712	213836	1287.83	2277	Yes	93	6	26	61	46642	157.44
SRS1596863	SRP080787	39.918	5.9877	150	Yes	206053	277.407	277770	1346.29	2534	Yes	117	7	30	80	53392	186.816
SRS1596864	SRP080787	38.6972	5.80459	150	Yes	212953	269.65	163020	1266.24	2311	No	0	0	0	0	NULL	NULL
SRS1596865	SRP080787	32.2029	4.74909	147.474	Yes	226506	256.258	127109	1131.35	1779	Yes	103	3	20	80	50565	146.458
SRS1596866	SRP080787	29.8356	4.40867	147.766	Yes	246446	273.981	249154	1111.73	1695	Yes	108	4	22	82	56550	161.697
SRS1596867	SRP080787	48.9786	7.34679	150	Yes	272078	333.64	181595	1226.27	2327	Yes	147	12	31	104	66806	221.273
SRS1596868	SRP080787	100.451	14.6129	145.474	Yes	361518	502.826	311556	1390.87	2737	Yes	200	21	42	137	97963	349.467
SRS1596869	SRP080787	54.3929	8.05796	148.144	Yes	215083	345.569	366150	1606.68	4146	Yes	131	15	46	70	59293	250.028
SRS1596870	SRP080787	72.6332	10.895	150	Yes	351727	445.577	636590	1266.83	2135	Yes	178	13	45	120	84947	276.925
SRS1596871	SRP080787	56.4744	8.47116	150	Yes	233964	323.727	318190	1383.66	2548	Yes	135	9	30	96	63441	217.46
SRS1596872	SRP080787	78.4436	11.4556	146.037	Yes	280311	426.394	430735	1521.15	3402	Yes	181	16	40	125	73420	295.116
SRS1596873	SRP080787	73.4674	10.7332	146.095	Yes	331251	383.651	333917	1158.19	1867	Yes	133	9	27	97	66803	216.556
SRS1596874	SRP080787	78.7868	11.475	145.646	Yes	351192	471.13	280461	1341.52	2468	Yes	196	22	36	138	86522	301.734
SRS1596875	SRP080787	37.437	5.61555	150	Yes	131785	160.42	257788	1217.29	2251	Yes	56	6	9	41	28026	96.6765
SRS1596876	SRP080787	54.1292	8.0258	148.271	Yes	231553	296.969	277480	1282.51	2429	Yes	131	12	32	87	57869	195.897
SRS1596877	SRP080787	37.1718	5.57578	150	Yes	147630	142.866	140588	967.73	1285	Yes	54	2	9	43	23625	70.1162
SRS1719087	SRP090628	17.9958	1.78774	99.342	Yes	38949	31.9358	128567	819.94	1127	Yes	6	1	3	2	2970	14.8819
SRS1719088	SRP090628	13.0754	1.30043	99.4563	Yes	14603	18.9067	243509	1294.72	17361	Yes	4	3	0	1	1221	12.0195
SRS1719089	SRP090628	44.1816	4.39193	99.4062	Yes	79137	77.7929	422016	983.02	1438	Yes	20	5	5	10	11775	42.5116
SRS1719090	SRP090628	19.1375	1.8528	96.815	Yes	40658	55.9285	223603	1375.58	3642	Yes	17	4	4	9	8589	38.0087
SRS1719091	SRP090628	6.65823	0.645231	96.9074	Yes	18604	22.0782	198791	1186.74	3513	Yes	5	1	2	2	2919	14.2297
SRS1719092	SRP090628	23.2439	2.2878	98.4258	Yes	32973	53.7033	540594	1628.7	4721	Yes	24	3	9	12	8131	39.1947
SRS1719093	SRP090628	10.3264	1.00934	97.7437	Yes	53443	46.7829	539353	875.38	1089	Yes	9	1	0	8	8037	22.7124
SRS1719094	SRP090628	24.9201	2.42991	97.508	Yes	54965	50.3058	123037	915.23	1258	Yes	12	1	4	7	8801	25.2488
SRS1719095	SRP090628	3.84545	0.364796	94.8643	Yes	20188	21.3759	48603	1058.84	1874	Yes	7	1	2	4	3188	12.1953
SRS1719096	SRP090628	9.38029	0.915664	97.6158	Yes	35629	42.6772	196432	1197.82	2140	Yes	14	1	5	8	7501	26.9717
SRS1719097	SRP090628	5.76414	0.560462	97.2325	Yes	16262	14.2323	203360	875.18	960	Yes	2	1	0	1	1301	6.37705
SRS1719098	SRP090628	7.86043	0.763561	97.1399	Yes	40913	44.5569	134897	1089.07	1667	Yes	11	1	2	8	9118	26.5905
SRS1719099	SRP090628	6.67708	0.648956	97.1916	Yes	49400	40.3024	198066	815.84	978	Yes	11	0	3	8	8224	19.0565
SRS1719100	SRP090628	13.2552	1.31964	99.5563	Yes	28298	25.3251	148789	894.94	1218	Yes	6	2	2	2	2698	12.7915
SRS1719101	SRP090628	14.8513	1.45006	97.6384	Yes	23238	28.4023	447072	1222.24	2674	Yes	14	0	5	9	3482	18.0165
SRS1719102	SRP090628	22.1665	2.15993	97.4412	Yes	66957	76.8357	233606	1147.54	2126	Yes	30	5	8	17	11660	44.8462
SRS1719103	SRP090628	13.9845	1.35962	97.2229	Yes	79549	80.803	224974	1015.76	1524	Yes	27	3	6	18	14678	46.0866
SRS1719104	SRP090628	16.0609	1.56284	97.3071	Yes	40624	41.2904	85220	1016.4	1568	Yes	14	0	4	10	6108	23.2077
SRS1719105	SRP090628	14.2412	1.38719	97.4068	Yes	34115	62.014	292294	1817.79	6720	Yes	22	7	7	8	8425	46.1869
SRS1719106	SRP090628	10.8887	1.05594	96.9752	Yes	57034	50.5727	293974	886.71	1052	Yes	15	1	1	13	9105	24.5276
SRS1719107	SRP090628	13.9402	1.35672	97.3245	Yes	59639	69.2096	284770	1160.48	2181	Yes	21	1	4	16	11729	42.5905
SRS1719108	SRP090628	11.9514	1.16859	97.7791	Yes	14205	11.6467	451514	819.9	907	Yes	2	1	0	1	240	5.50611
SRS1719109	SRP090628	16.2415	1.58375	97.5125	Yes	39095	57.5248	302361	1471.41	4063	Yes	20	2	5	13	8806	37.6034
SRS1719110	SRP090628	18.2528	1.77681	97.3446	Yes	42831	61.357	314853	1432.54	3491	Yes	21	5	5	11	10111	42.7986
SRS1719111	SRP090628	15.4178	1.54211	100.022	Yes	51684	30.1821	86029	583.97	590	Yes	6	0	2	4	4238	6.85475
SRS1719112	SRP090628	31.7037	3.08586	97.3341	Yes	41300	50.8845	416592	1232.07	3088	Yes	19	6	2	11	6780	32.1874
SRS1719113	SRP090628	17.3969	1.6885	97.0578	Yes	47667	76.6337	335725	1607.69	4125	Yes	22	1	4	17	12614	50.9022
SRS1719114	SRP090628	26.7999	2.59946	96.995	Yes	5845	2.60235	2409	445.23	436	No	0	0	0	0	NULL	NULL
SRS1719115	SRP090628	18.3411	1.77975	97.0363	Yes	59999	57.9467	188696	965.8	1317	Yes	16	1	4	11	9225	30.134
SRS1719116	SRP090628	6.72543	0.655723	97.499	Yes	25684	23.2014	289675	903.34	1221	Yes	8	0	3	5	3753	11.6233
SRS1719117	SRP090628	18.4513	1.80653	97.908	Yes	80541	75.7918	160111	941.03	1296	Yes	19	2	6	11	13564	40.2132
SRS1719118	SRP090628	12.1833	1.18262	97.0691	Yes	56677	65.3676	296333	1153.34	2032	Yes	13	1	4	8	13317	40.9423
SRS1719119	SRP090628	25.4533	2.50818	98.5403	Yes	55504	64.2512	192355	1157.6	2328	Yes	23	4	6	13	10550	40.953
SRS1719120	SRP090628	16.6457	1.60989	96.7148	Yes	32666	65.7614	413397	2013.14	7306	Yes	22	2	6	14	9471	52.0554
SRS1719121	SRP090628	17.7706	1.72962	97.3306	Yes	46568	76.2118	465231	1636.57	5014	Yes	25	3	4	18	11699	53.6094
SRS1719122	SRP090628	17.6757	1.75294	99.1726	Yes	32797	25.1022	160337	765.38	838	Yes	7	1	2	4	4047	10.2108
SRS1719123	SRP090628	6.49739	0.628913	96.7948	Yes	39788	36.8582	58737	926.36	1216	Yes	12	1	3	8	7565	19.2965
SRS1719124	SRP090628	8.27779	0.804727	97.2151	Yes	44803	40.4554	133364	902.96	1218	Yes	9	1	1	7	8436	20.941
SRS1719125	SRP090628	9.62086	0.93872	97.5713	Yes	44916	44.5701	100674	992.3	1758	Yes	17	1	4	12	7005	24.8578
SRS1719126	SRP090628	19.3469	1.87717	97.0268	Yes	14531	8.71015	225307	599.42	507	Yes	1	1	0	0	41	2.43174
SRS1719127	SRP090628	20.037	1.97392	98.5139	Yes	31083	42.0303	427092	1352.19	3671	Yes	10	1	4	5	6067	28.4657
SRS1719128	SRP090628	35.2349	3.40676	96.6869	Yes	29563	17.8851	69771	604.98	566	Yes	5	1	0	4	1936	5.62568
SRS1719129	SRP090628	38.4937	3.75816	97.6305	Yes	57557	56.7013	521069	985.13	1366	Yes	13	2	3	8	10969	31.0026
SRS1719130	SRP090628	13.2336	1.29535	97.883	Yes	28944	23.4331	298922	809.6	945	Yes	6	2	2	2	3811	10.9454
SRS1719131	SRP090628	15.9021	1.56481	98.4029	Yes	26855	27.0362	448730	1006.75	1653	Yes	6	3	1	2	2606	14.516
SRS1719132	SRP090628	19.2474	1.88304	97.8334	Yes	45935	46.8076	125332	1019	1510	Yes	17	3	5	9	8563	26.7268
SRS1719133	SRP090628	44.401	4.40862	99.2911	Yes	15055	22.7112	307195	1508.55	4867	Yes	8	5	2	1	3337	16.3394
SRS1719134	SRP090628	18.9648	1.85928	98.0385	Yes	72073	40.3295	30151	559.56	552	Yes	6	0	1	5	5009	9.15471
SRS1719135	SRP090628	8.66246	0.84318	97.3372	Yes	40670	34.8491	303022	856.88	1012	Yes	9	2	1	6	5052	16.7838
SRS1719136	SRP090628	25.1637	2.48131	98.6069	Yes	50707	51.8267	100042	1022.08	1395	Yes	13	0	3	10	10980	30.1556
SRS1719137	SRP090628	20.3658	1.98001	97.2221	Yes	54449	63.8923	294455	1173.43	2117	Yes	21	3	5	13	10743	37.9606
SRS1719138	SRP090628	20.4145	1.9958	97.7639	Yes	76736	73.991	114674	964.23	1327	Yes	26	1	6	19	15846	39.9789
SRS1719139	SRP090628	9.03829	0.880727	97.444	Yes	28863	35.979	161711	1246.54	3804	Yes	6	1	1	4	4220	21.6698
SRS1719140	SRP090628	5.8546	0.567985	97.0152	Yes	35338	33.9266	146884	960.06	1391	Yes	7	1	1	5	6551	19.3302
SRS1719141	SRP090628	11.8185	1.15107	97.396	Yes	17905	30.9398	396743	1728	10431	Yes	11	1	4	6	3632	22.6316
SRS1719142	SRP090628	10.1088	0.98733	97.6699	Yes	31342	40.6347	417490	1296.49	2740	Yes	10	4	2	4	6545	26.7852
SRS1719143	SRP090628	11.4028	1.11557	97.8327	Yes	27516	22.1874	310947	806.35	935	Yes	6	1	1	4	3050	9.86777
SRS1719144	SRP090628	13.2944	1.32921	99.9825	Yes	14811	11.5521	111039	779.97	815	Yes	3	1	0	2	1624	4.62392
SRS1719145	SRP090628	12.8246	1.23356	96.1866	Yes	3433	4.06287	70637	1183.47	7632	Yes	3	1	0	2	257	2.56034
SRS1719146	SRP090628	24.2812	2.37674	97.884	Yes	51386	58.9726	247857	1147.64	2134	Yes	19	3	5	11	8202	33.588
SRS1719147	SRP090628	14.0253	1.37825	98.2689	Yes	17571	18.1754	812748	1034.4	1370	Yes	7	2	0	5	3006	10.3125
SRS1719148	SRP090628	15.9284	1.53841	96.5828	Yes	18986	10.0794	6475	530.88	523	Yes	1	0	0	1	1071	1.68758
SRS1719149	SRP090628	21.5409	2.1318	98.9653	Yes	8402	4.99924	6777	595.01	626	Yes	1	0	0	1	675	1.05015
SRS1719150	SRP090628	19.1081	1.86566	97.6374	Yes	108810	101.871	240673	936.23	1224	Yes	31	4	2	25	18472	51.3544
SRS1719151	SRP090628	26.2857	2.5923	98.6205	Yes	93483	88.2392	814879	943.91	1261	Yes	23	1	4	18	14636	45.5458
SRS1719152	SRP090628	6.41353	0.620395	96.7322	Yes	12843	18.7033	227622	1456.31	14150	Yes	8	3	1	4	1675	13.0537
SRS1719153	SRP090628	32.1358	3.1159	96.9603	Yes	23203	26.0695	168294	1123.54	1970	Yes	7	1	3	3	5118	16.6537
SRS1719154	SRP090628	10.6815	1.02203	95.6821	Yes	55466	34.6195	81981	624.16	623	Yes	5	0	1	4	4638	9.96783
SRS1719155	SRP090628	16.4363	1.64783	100.255	Yes	45275	29.9153	45388	660.75	696	Yes	7	0	1	6	4834	9.43586
SRS1719156	SRP090628	18.7044	1.81469	97.0194	Yes	45322	55.8881	803713	1233.13	2832	Yes	22	3	6	13	7438	34.3533
SRS1719157	SRP090628	9.6089	0.936011	97.4109	Yes	29365	42.7789	290146	1456.8	4429	Yes	14	0	2	12	6760	30.6106
SRS1719158	SRP090628	19.0558	1.85926	97.5693	Yes	31836	60.4838	170038	1899.86	6528	Yes	20	2	4	14	8748	46.0839
SRS1719159	SRP090628	14.386	1.40044	97.347	Yes	65123	70.2147	278449	1078.19	1649	Yes	22	0	7	15	13127	41.4457
SRS1719160	SRP090628	7.40007	0.720615	97.3794	Yes	44762	41.1502	69103	919.31	1195	Yes	14	0	5	9	8015	21.8176
SRS1719161	SRP090628	24.5565	2.3895	97.306	Yes	74315	84.9036	598214	1142.48	2175	Yes	23	5	5	13	12803	50.211
SRS1719162	SRP090628	29.6571	2.88613	97.3165	Yes	62659	74.798	200267	1193.73	2435	Yes	24	3	6	15	11836	43.9713
SRS1719163	SRP090628	15.4126	1.49934	97.2798	Yes	30595	38.2525	325746	1250.29	2536	Yes	13	0	5	8	6627	25.6593
SRS1719164	SRP090628	26.1771	2.57252	98.2737	Yes	36602	45.91	864926	1254.3	3384	Yes	14	4	1	9	6032	29.2344
SRS1719165	SRP090628	11.0964	1.08162	97.4741	Yes	74692	72.6941	95102	973.25	1365	Yes	22	1	4	17	13850	39.7029
SRS1719166	SRP090628	15.9214	1.5802	99.2499	Yes	41350	22.3309	27688	540.05	528	Yes	4	0	1	3	2769	4.72483
SRS1719167	SRP090628	10.6397	1.03439	97.2201	Yes	31632	37.1517	389968	1174.5	2802	Yes	10	3	2	5	5515	23.379
SRS1719168	SRP090628	11.2608	1.09455	97.2003	Yes	10923	18.0391	507009	1651.48	21931	Yes	7	3	0	4	1903	13.078
SRS1719169	SRP090628	19.1069	1.84579	96.603	Yes	62327	53.3467	97884	855.92	1063	Yes	13	1	4	8	8086	22.0098
SRS1719170	SRP090628	13.6354	1.32591	97.2405	Yes	37743	54.8479	278687	1453.19	3658	Yes	29	2	1	26	7483	30.133
SRS1719171	SRP090628	21.7988	2.11997	97.2515	Yes	43062	74.4116	268601	1728.01	6472	Yes	26	3	9	14	10429	54.3392
SRS1719172	SRP090628	8.63536	0.837711	97.0094	Yes	58878	55.1715	170298	937.05	1215	Yes	19	1	4	14	10397	27.9065
SRS1719173	SRP090628	23.4786	2.31142	98.4477	Yes	19947	25.5922	258587	1283.01	2459	Yes	9	3	2	4	4287	16.4986
SRS1719174	SRP090628	7.47122	0.72943	97.632	Yes	28153	39.2739	189774	1395.02	3491	Yes	16	0	1	15	6363	26.2125
SRS1719175	SRP090628	6.86674	0.66517	96.8684	Yes	33086	39.8564	103844	1204.63	2412	Yes	10	1	1	8	6710	25.2342
SRS1719176	SRP090628	7.06217	0.685146	97.0163	Yes	21166	22.3137	368031	1054.22	1704	Yes	6	1	3	2	3004	12.3638
SRS1719177	SRP090628	30.2005	3.02525	100.172	Yes	51124	43.4465	140374	849.82	983	Yes	7	0	1	6	7128	20.9484
SRS1719178	SRP090628	8.11696	0.789228	97.2319	Yes	37510	47.4744	328508	1265.65	2279	Yes	14	1	4	9	7613	29.3582
SRS1719179	SRP090628	43.9976	4.3017	97.7712	Yes	99389	87.6064	332184	881.45	1088	Yes	30	5	5	20	16278	44.5972
SRS1719180	SRP090628	7.27364	0.7047	96.8841	Yes	25677	31.2242	163243	1216.04	3600	Yes	8	2	2	4	3562	19.3178
SRS1719181	SRP090628	17.2848	1.70494	98.6381	Yes	32537	52.2646	184180	1606.31	3430	Yes	19	2	4	13	10899	39.692
SRS1719182	SRP090628	9.32077	0.912014	97.8475	Yes	30192	25.4412	153929	842.65	1027	Yes	7	1	1	5	3274	11.8416
SRS1719183	SRP090628	11.0623	1.07738	97.3928	Yes	36352	44.2563	265139	1217.44	2689	Yes	13	1	4	8	5657	25.0593
SRS1719184	SRP090628	9.80428	0.949009	96.7954	Yes	49730	56.0671	141800	1127.43	1875	Yes	17	0	4	13	11793	34.5527
SRS1719185	SRP090628	5.49351	0.534818	97.3546	Yes	36975	26.0439	39090	704.37	788	Yes	4	0	1	3	4984	10.476
SRS1719186	SRP090628	26.4569	2.60536	98.4759	Yes	68938	114.507	272357	1661.02	4586	Yes	42	3	12	27	18945	81.4579
SRS1719187	SRP090628	10.8364	1.08622	100.238	Yes	46250	34.6414	49171	749	852	Yes	5	0	0	5	6965	15.3476
SRS1719188	SRP090628	19.4156	1.89007	97.348	Yes	45587	68.3521	298142	1499.38	3539	Yes	22	0	4	18	11433	48.4732
SRS1719189	SRP090628	11.7946	1.14174	96.8018	Yes	13432	22.0369	543514	1640.62	21981	Yes	11	1	2	8	1794	16.0398
SRS1719190	SRP090628	5.97581	0.582252	97.4349	Yes	19904	22.8451	173115	1147.76	2389	Yes	4	1	2	1	3066	13.9466
SRS1719191	SRP090628	13.0233	1.26916	97.4529	Yes	28602	41.3259	341426	1444.86	6705	Yes	11	3	3	5	4627	27.1389
SRS1719192	SRP090628	16.5138	1.60959	97.4696	Yes	19362	27.7023	130184	1430.76	5945	Yes	9	0	4	5	3542	19.575
SRS1719193	SRP090628	10.3859	1.012	97.4395	Yes	31725	31.9622	434970	1007.48	1285	Yes	6	2	1	3	5177	18.0023
SRS1719194	SRP090628	15.1031	1.48636	98.4143	Yes	2747	1.20475	7530	438.57	393	No	0	0	0	0	NULL	NULL
SRS1719195	SRP090628	15.7471	1.5271	96.9767	Yes	40569	65.9388	333643	1625.35	8662	Yes	18	4	4	10	7637	46.1769
SRS1719196	SRP090628	11.7929	1.13844	96.5362	Yes	33495	49.5232	262063	1478.53	3619	Yes	20	0	4	16	7982	29.7135
SRS1719197	SRP090628	11.7039	1.13729	97.1718	Yes	39485	35.9822	72634	911.29	1172	Yes	11	2	2	7	6177	17.1284
SRS1719198	SRP090628	10.0641	0.981979	97.5728	Yes	46904	51.8075	317440	1104.54	1713	Yes	14	2	4	8	10098	31.8528
SRS1719199	SRP090628	10.4579	1.04073	99.5163	Yes	67564	41.782	22186	618.41	659	Yes	4	0	0	4	7950	12.6267
SRS1719200	SRP090628	70	6.93721	99.103	Yes	65927	60.0688	564660	911.14	1192	Yes	20	3	2	15	11103	31.1325
SRS1719201	SRP090628	15.0023	1.45194	96.7808	Yes	19517	44.488	327411	2279.45	10070	Yes	17	4	4	9	5669	34.7812
SRS1719202	SRP090628	9.0489	0.876288	96.8391	Yes	35080	34.2654	235635	976.78	1384	Yes	11	0	3	8	5530	18.2733
SRS1719203	SRP090628	10.8581	1.05201	96.887	Yes	48825	51.2369	330742	1049.4	1521	Yes	18	1	6	11	9645	29.5185
SRS1719204	SRP090628	17.0053	1.65318	97.2153	Yes	27849	34.0576	267570	1222.94	5392	Yes	9	3	2	4	3454	20.2554
SRS1719205	SRP090628	18.9432	1.84229	97.2536	Yes	31709	40.2328	412131	1268.81	2327	Yes	11	3	2	6	6390	25.7519
SRS1719206	SRP090628	16.4096	1.5904	96.9189	Yes	107727	92.8477	119706	861.88	1053	Yes	25	2	5	18	14966	42.0724
SRS1719207	SRP090628	15.6547	1.51487	96.7672	Yes	26009	46.0193	479434	1769.36	8087	Yes	18	3	5	10	6252	34.3773
SRS1719208	SRP090628	11.4353	1.11354	97.3774	Yes	49859	45.8248	466443	919.09	1213	Yes	14	1	3	10	9081	23.7393
SRS1719209	SRP090628	7.72129	0.749404	97.0568	Yes	39364	40.7037	466401	1034.03	1470	Yes	11	1	2	8	5035	20.3824
SRS1719210	SRP090628	15.304	1.49441	97.6483	Yes	69426	72.9195	639537	1050.32	1588	Yes	19	2	6	11	12721	42.4303
SRS1719211	SRP090628	45.0507	4.50771	100.059	Yes	63641	38.7601	137478	609.04	575	Yes	6	1	2	3	3664	10.5481
SRS1719212	SRP090628	22.148	2.15902	97.4818	Yes	26665	45.5771	211999	1709.25	8493	Yes	18	4	6	8	5155	33.3336
SRS1719213	SRP090628	10.6594	1.03099	96.7205	Yes	65752	60.965	371951	927.2	1208	Yes	20	0	5	15	11630	32.1895
SRS1719214	SRP090628	22.2683	2.17672	97.7498	Yes	51188	72.3658	179655	1413.73	4222	Yes	26	3	7	16	10791	49.8615
SRS1719215	SRP090628	9.09987	0.884788	97.2308	Yes	25003	25.3267	47959	1012.94	1673	Yes	9	0	5	4	4919	14.6348
SRS1719216	SRP090628	10.2286	0.993749	97.1537	Yes	60196	58.162	83568	966.21	1294	Yes	15	0	4	11	10991	32.0684
SRS1719217	SRP090628	12.4379	1.20837	97.1519	Yes	30569	45.0688	299413	1474.33	4349	Yes	14	3	3	8	6364	30.0311
SRS1719218	SRP090628	70	6.98063	99.7233	Yes	69629	93.1141	58706	1337.29	2432	Yes	28	1	9	18	21133	62.1523
SRS1719219	SRP090628	10.0365	0.970393	96.6862	Yes	40749	38.4501	516021	943.58	1323	Yes	10	1	2	7	7215	21.312
SRS1719220	SRP090628	13.378	1.30294	97.3943	Yes	12559	14.1354	76887	1125.52	2949	Yes	4	0	0	4	1621	8.29841
SRS1719221	SRP090628	23.3038	2.27039	97.4259	Yes	36298	50.2879	256949	1385.42	2559	Yes	17	2	1	14	11026	35.1873
SRS1719222	SRP090628	33.19	3.30276	99.5109	Yes	45356	62.9771	282850	1388.51	2914	Yes	20	4	2	14	11412	42.1575
SRS1719223	SRP090628	23.3801	2.26661	96.9461	Yes	66236	42.2152	108018	637.35	664	Yes	7	1	1	5	6424	12.2468
SRS1719224	SRP090628	14.8142	1.45394	98.1452	Yes	33157	36.9815	201704	1115.35	2075	Yes	12	2	4	6	6387	22.9678
SRS1719225	SRP090628	6.06601	0.590218	97.2992	Yes	45899	29.3088	61819	638.55	659	Yes	7	0	1	6	4438	9.14844
SRS1719226	SRP090628	13.9843	1.32593	94.8156	Yes	47883	39.0024	497831	814.53	944	Yes	11	2	2	7	6936	18.0647
SRS1719227	SRP090628	13.9581	1.34887	96.6369	Yes	45270	22.1401	11791	489.07	485	Yes	2	0	0	2	1548	2.05562
SRS1719228	SRP090628	10.5442	1.0242	97.1342	Yes	21919	29.0347	314210	1324.63	4313	Yes	9	1	2	6	3241	18.8777
SRS1719229	SRP090628	8.1712	0.790245	96.7109	Yes	11449	23.3246	225142	2037.26	9833	Yes	9	4	3	2	3100	18.3752
SRS1719230	SRP090628	8.58038	0.831798	96.9418	Yes	34157	23.5189	22491	688.55	772	Yes	6	0	3	3	3502	7.82589
SRS1719231	SRP090628	13.0919	1.27443	97.345	Yes	39290	30.1042	77636	766.2	819	Yes	5	0	1	4	5118	11.759
SRS1719232	SRP090628	10.713	1.06688	99.5879	Yes	31440	36.5703	549933	1163.18	2315	Yes	10	3	2	5	5249	22.5987
SRS1719233	SRP090628	32.5685	3.20434	98.3878	Yes	1553	2.89437	173155	1863.73	54782	Yes	1	1	0	0	51	2.22547
SRS1719234	SRP090628	8.63746	0.832749	96.4114	Yes	21250	11.3502	17126	534.13	513	Yes	1	0	0	1	1117	2.06335
SRS1719235	SRP090628	12.2021	1.18363	97.0023	Yes	71974	46.7027	20415	648.88	687	Yes	12	0	1	11	7513	14.3423
SRS1719236	SRP090628	5.76054	0.558182	96.8976	Yes	12868	23.0974	99649	1794.95	5929	Yes	8	1	3	4	3750	17.1018
SRS1719237	SRP090628	10.7819	1.0583	98.1556	Yes	542	0.267412	2619	493.38	491	No	0	0	0	0	NULL	NULL
SRS1719238	SRP090628	16.7338	1.63482	97.6957	Yes	47165	34.611	69405	733.83	787	Yes	5	0	2	3	3321	11.0713
SRS1719239	SRP090628	8.22909	0.800497	97.2765	Yes	36300	41.7304	224672	1149.6	2271	Yes	10	0	1	9	5987	23.8427
SRS1719240	SRP090628	39.1511	3.79557	96.9466	Yes	1835	0.782312	3027	426.33	404	No	0	0	0	0	NULL	NULL
SRS1719241	SRP090628	5.31872	0.519488	97.6716	Yes	27495	22.0966	30424	803.66	1020	Yes	5	0	1	4	4198	10.5229
SRS1719242	SRP090628	16.5821	1.62055	97.7287	Yes	54980	48.1256	188934	875.33	1189	Yes	16	2	1	13	7364	24.9564
SRS1719243	SRP090628	15.1475	1.51042	99.7137	Yes	24551	35.4726	165583	1444.85	4700	Yes	14	3	2	9	4950	24.3693
SRS1719244	SRP090628	58.0089	5.65753	97.5286	Yes	7709	12.1477	412477	1575.78	9353	Yes	4	3	0	1	1369	8.7736
SRS1719245	SRP090628	27.63	2.69612	97.5792	Yes	34646	22.7722	226026	657.28	643	Yes	5	1	1	3	2328	6.96557
SRS1719246	SRP090628	37.791	3.72386	98.5383	Yes	99312	85.2361	114827	858.27	1040	Yes	18	1	4	13	15724	39.8861
SRS1719247	SRP090628	18.9183	1.85245	97.9183	Yes	90528	75.4792	262253	833.77	1003	Yes	15	2	2	11	11271	31.7055
SRS1719248	SRP090628	24.0362	2.35118	97.8185	Yes	28954	15.1135	57967	521.98	444	Yes	2	0	1	1	485	3.13226
SRS1719249	SRP090628	20.1611	1.97936	98.1769	Yes	41701	24.4785	221184	587	525	Yes	4	2	0	2	1498	6.38629
SRS1719250	SRP090628	16.5302	1.61578	97.7466	Yes	42825	62.3858	279464	1456.76	3900	Yes	20	1	5	14	9398	43.4781
SRS1719251	SRP090628	19.18	1.87542	97.7803	Yes	84053	89.1208	172279	1060.29	1684	Yes	21	2	7	12	16734	51.9499
SRS1719252	SRP090628	19.8243	1.94627	98.176	Yes	44864	26.0775	34438	581.26	566	Yes	4	0	1	3	2771	6.51394
SRS1719253	SRP090628	35.3207	3.45611	97.8492	Yes	46000	47.8334	345319	1039.86	1584	Yes	16	1	2	13	6367	24.5178
SRS1719254	SRP090628	27.3873	2.66646	97.361	Yes	77054	69.4865	285646	901.79	1224	Yes	15	2	3	10	11934	35.3896
SRS1719255	SRP090628	15.2779	1.53231	100.296	Yes	27541	32.9601	376376	1196.76	3831	Yes	8	2	0	6	3271	20.0204
SRS1719256	SRP090628	6.83444	0.659959	96.5637	Yes	47381	42.6357	203944	899.85	1086	Yes	13	2	2	9	7418	20.9011
SRS1719257	SRP090628	42.7492	4.21399	98.5746	Yes	19146	14.5628	109397	760.62	788	Yes	3	2	0	1	1310	6.26946
[truncated: 1,812 more rows]

## Sheet: S3
Table S3. Available human phenotypic information for metagenomic samples
study_accession	sample_accession	subject_id	gender	age	age_group	country	continent	lifestyle	bmi	other_info
ERP005989	ERS473398	ERP005989|mother_98	female	31	>=18 years	Sweden	Europe	urban	-	-
ERP005989	ERS473397	ERP005989|infant_98	female	0.011	<=3 years	Sweden	Europe	urban	-	days: 4; birth_mode: cesarean
ERP005989	ERS473396	ERP005989|infant_98	female	0.326	<=3 years	Sweden	Europe	urban	-	days: 119; birth_mode: cesarean
ERP005989	ERS473395	ERP005989|infant_98	female	1.016	<=3 years	Sweden	Europe	urban	-	days: 371; birth_mode: cesarean
ERP005989	ERS473386	ERP005989|mother_97	female	31	>=18 years	Sweden	Europe	urban	-	-
ERP005989	ERS473385	ERP005989|infant_97	male	0.003	<=3 years	Sweden	Europe	urban	-	days: 1; birth_mode: vaginal
ERP005989	ERS473384	ERP005989|infant_97	male	0.329	<=3 years	Sweden	Europe	urban	-	days: 120; birth_mode: vaginal
ERP005989	ERS473383	ERP005989|infant_97	male	1.09	<=3 years	Sweden	Europe	urban	-	days: 398; birth_mode: vaginal
ERP005989	ERS473338	ERP005989|mother_96	female	31	>=18 years	Sweden	Europe	urban	-	-
ERP005989	ERS473337	ERP005989|infant_96	male	0.016	<=3 years	Sweden	Europe	urban	-	days: 6; birth_mode: cesarean
ERP005989	ERS473336	ERP005989|infant_96	male	0.345	<=3 years	Sweden	Europe	urban	-	days: 126; birth_mode: cesarean
ERP005989	ERS473335	ERP005989|infant_96	male	1.005	<=3 years	Sweden	Europe	urban	-	days: 367; birth_mode: cesarean
ERP005989	ERS473288	ERP005989|mother_95	female	31	>=18 years	Sweden	Europe	urban	-	-
ERP005989	ERS473287	ERP005989|infant_95	male	0.005	<=3 years	Sweden	Europe	urban	-	days: 2; birth_mode: vaginal
ERP005989	ERS473286	ERP005989|infant_95	male	0.334	<=3 years	Sweden	Europe	urban	-	days: 122; birth_mode: vaginal
ERP005989	ERS473285	ERP005989|infant_95	male	1	<=3 years	Sweden	Europe	urban	-	days: 365; birth_mode: vaginal
ERP005989	ERS473278	ERP005989|mother_94	female	31	>=18 years	Sweden	Europe	urban	-	-
ERP005989	ERS473277	ERP005989|infant_94	female	0	<=3 years	Sweden	Europe	urban	-	days: 0; birth_mode: vaginal
ERP005989	ERS473276	ERP005989|infant_94	female	0.337	<=3 years	Sweden	Europe	urban	-	days: 123; birth_mode: vaginal
ERP005989	ERS473275	ERP005989|infant_94	female	0.986	<=3 years	Sweden	Europe	urban	-	days: 360; birth_mode: vaginal
ERP005989	ERS473266	ERP005989|mother_93	female	31	>=18 years	Sweden	Europe	urban	-	-
ERP005989	ERS473265	ERP005989|infant_93	female	0.008	<=3 years	Sweden	Europe	urban	-	days: 3; birth_mode: vaginal
ERP005989	ERS473264	ERP005989|infant_93	female	0.362	<=3 years	Sweden	Europe	urban	-	days: 132; birth_mode: vaginal
ERP005989	ERS473260	ERP005989|infant_93	female	1.008	<=3 years	Sweden	Europe	urban	-	days: 368; birth_mode: vaginal
ERP005989	ERS473254	ERP005989|mother_92	female	31	>=18 years	Sweden	Europe	urban	-	-
ERP005989	ERS473253	ERP005989|infant_92	male	0.011	<=3 years	Sweden	Europe	urban	-	days: 4; birth_mode: cesarean
ERP005989	ERS473252	ERP005989|infant_92	male	0.34	<=3 years	Sweden	Europe	urban	-	days: 124; birth_mode: cesarean
ERP005989	ERS473251	ERP005989|infant_92	male	0.989	<=3 years	Sweden	Europe	urban	-	days: 361; birth_mode: cesarean
ERP005989	ERS473228	ERP005989|mother_91	female	31	>=18 years	Sweden	Europe	urban	-	-
ERP005989	ERS473223	ERP005989|infant_91	female	0.005	<=3 years	Sweden	Europe	urban	-	days: 2; birth_mode: vaginal
ERP005989	ERS473226	ERP005989|infant_91	female	0.332	<=3 years	Sweden	Europe	urban	-	days: 121; birth_mode: vaginal
ERP005989	ERS473225	ERP005989|infant_91	female	0.997	<=3 years	Sweden	Europe	urban	-	days: 364; birth_mode: vaginal
ERP005989	ERS473224	ERP005989|mother_90	female	31	>=18 years	Sweden	Europe	urban	-	-
ERP005989	ERS473218	ERP005989|infant_90	female	0.008	<=3 years	Sweden	Europe	urban	-	days: 3; birth_mode: vaginal
ERP005989	ERS473222	ERP005989|infant_90	female	0.301	<=3 years	Sweden	Europe	urban	-	days: 110; birth_mode: vaginal
ERP005989	ERS473221	ERP005989|infant_90	female	1.003	<=3 years	Sweden	Europe	urban	-	days: 366; birth_mode: vaginal
ERP005989	ERS473027	ERP005989|mother_9	female	31	>=18 years	Sweden	Europe	urban	-	-
ERP005989	ERS473026	ERP005989|infant_9	female	0.008	<=3 years	Sweden	Europe	urban	-	days: 3; birth_mode: cesarean
ERP005989	ERS473025	ERP005989|infant_9	female	0.342	<=3 years	Sweden	Europe	urban	-	days: 125; birth_mode: cesarean
ERP005989	ERS473024	ERP005989|infant_9	female	1.011	<=3 years	Sweden	Europe	urban	-	days: 369; birth_mode: cesarean
ERP005989	ERS473219	ERP005989|mother_89	female	31	>=18 years	Sweden	Europe	urban	-	-
ERP005989	ERS473213	ERP005989|infant_89	female	0.005	<=3 years	Sweden	Europe	urban	-	days: 2; birth_mode: vaginal
ERP005989	ERS473217	ERP005989|infant_89	female	0.326	<=3 years	Sweden	Europe	urban	-	days: 119; birth_mode: vaginal
ERP005989	ERS473216	ERP005989|infant_89	female	1.008	<=3 years	Sweden	Europe	urban	-	days: 368; birth_mode: vaginal
ERP005989	ERS473162	ERP005989|mother_88	female	31	>=18 years	Sweden	Europe	urban	-	-
ERP005989	ERS473161	ERP005989|infant_88	male	0.003	<=3 years	Sweden	Europe	urban	-	days: 1; birth_mode: vaginal
ERP005989	ERS473160	ERP005989|infant_88	male	0.326	<=3 years	Sweden	Europe	urban	-	days: 119; birth_mode: vaginal
ERP005989	ERS473159	ERP005989|infant_88	male	1.005	<=3 years	Sweden	Europe	urban	-	days: 367; birth_mode: vaginal
ERP005989	ERS473150	ERP005989|mother_87	female	31	>=18 years	Sweden	Europe	urban	-	-
ERP005989	ERS473149	ERP005989|infant_87	male	0.014	<=3 years	Sweden	Europe	urban	-	days: 5; birth_mode: cesarean
ERP005989	ERS473140	ERP005989|infant_87	male	0.326	<=3 years	Sweden	Europe	urban	-	days: 119; birth_mode: cesarean
ERP005989	ERS473135	ERP005989|infant_87	male	1.03	<=3 years	Sweden	Europe	urban	-	days: 376; birth_mode: cesarean
ERP005989	ERS473076	ERP005989|mother_86	female	31	>=18 years	Sweden	Europe	urban	-	-
ERP005989	ERS473075	ERP005989|infant_86	female	0.019	<=3 years	Sweden	Europe	urban	-	days: 7; birth_mode: vaginal
ERP005989	ERS473074	ERP005989|infant_86	female	0.34	<=3 years	Sweden	Europe	urban	-	days: 124; birth_mode: vaginal
ERP005989	ERS473073	ERP005989|infant_86	female	0.992	<=3 years	Sweden	Europe	urban	-	days: 362; birth_mode: vaginal
ERP005989	ERS473422	ERP005989|mother_85	female	31	>=18 years	Sweden	Europe	urban	-	-
ERP005989	ERS473421	ERP005989|infant_85	male	0.005	<=3 years	Sweden	Europe	urban	-	days: 2; birth_mode: vaginal
ERP005989	ERS473420	ERP005989|infant_85	male	0.353	<=3 years	Sweden	Europe	urban	-	days: 129; birth_mode: vaginal
ERP005989	ERS473419	ERP005989|infant_85	male	1.041	<=3 years	Sweden	Europe	urban	-	days: 380; birth_mode: vaginal
ERP005989	ERS473374	ERP005989|mother_84	female	31	>=18 years	Sweden	Europe	urban	-	-
ERP005989	ERS473373	ERP005989|infant_84	female	0.003	<=3 years	Sweden	Europe	urban	-	days: 1; birth_mode: vaginal
ERP005989	ERS473372	ERP005989|infant_84	female	0.329	<=3 years	Sweden	Europe	urban	-	days: 120; birth_mode: vaginal
ERP005989	ERS473371	ERP005989|infant_84	female	0.962	<=3 years	Sweden	Europe	urban	-	days: 351; birth_mode: vaginal
ERP005989	ERS473330	ERP005989|mother_83	female	31	>=18 years	Sweden	Europe	urban	-	-
ERP005989	ERS473329	ERP005989|infant_83	female	0.019	<=3 years	Sweden	Europe	urban	-	days: 7; birth_mode: cesarean
ERP005989	ERS473328	ERP005989|infant_83	female	0.329	<=3 years	Sweden	Europe	urban	-	days: 120; birth_mode: cesarean
ERP005989	ERS473327	ERP005989|infant_83	female	1.011	<=3 years	Sweden	Europe	urban	-	days: 369; birth_mode: cesarean
ERP005989	ERS473263	ERP005989|mother_82	female	31	>=18 years	Sweden	Europe	urban	-	-
ERP005989	ERS473262	ERP005989|infant_82	female	0.011	<=3 years	Sweden	Europe	urban	-	days: 4; birth_mode: vaginal
ERP005989	ERS473261	ERP005989|infant_82	female	0.312	<=3 years	Sweden	Europe	urban	-	days: 114; birth_mode: vaginal
ERP005989	ERS473259	ERP005989|infant_82	female	0.981	<=3 years	Sweden	Europe	urban	-	days: 358; birth_mode: vaginal
ERP005989	ERS473202	ERP005989|mother_81	female	31	>=18 years	Sweden	Europe	urban	-	-
ERP005989	ERS473197	ERP005989|infant_81	female	0.005	<=3 years	Sweden	Europe	urban	-	days: 2; birth_mode: vaginal
ERP005989	ERS473200	ERP005989|infant_81	female	0.332	<=3 years	Sweden	Europe	urban	-	days: 121; birth_mode: vaginal
ERP005989	ERS473199	ERP005989|infant_81	female	0.984	<=3 years	Sweden	Europe	urban	-	days: 359; birth_mode: vaginal
ERP005989	ERS473118	ERP005989|mother_80	female	31	>=18 years	Sweden	Europe	urban	-	-
ERP005989	ERS473117	ERP005989|infant_80	female	0.003	<=3 years	Sweden	Europe	urban	-	days: 1; birth_mode: vaginal
ERP005989	ERS473116	ERP005989|infant_80	female	0.334	<=3 years	Sweden	Europe	urban	-	days: 122; birth_mode: vaginal
ERP005989	ERS473115	ERP005989|infant_80	female	0.981	<=3 years	Sweden	Europe	urban	-	days: 358; birth_mode: vaginal
ERP005989	ERS473334	ERP005989|mother_8	female	31	>=18 years	Sweden	Europe	urban	-	-
ERP005989	ERS473333	ERP005989|infant_8	female	0.005	<=3 years	Sweden	Europe	urban	-	days: 2; birth_mode: vaginal
ERP005989	ERS473332	ERP005989|infant_8	female	0.342	<=3 years	Sweden	Europe	urban	-	days: 125; birth_mode: vaginal
ERP005989	ERS473331	ERP005989|infant_8	female	1.011	<=3 years	Sweden	Europe	urban	-	days: 369; birth_mode: vaginal
ERP005989	ERS473102	ERP005989|mother_79	female	31	>=18 years	Sweden	Europe	urban	-	-
ERP005989	ERS473101	ERP005989|infant_79	female	0.008	<=3 years	Sweden	Europe	urban	-	days: 3; birth_mode: vaginal
ERP005989	ERS473100	ERP005989|infant_79	female	0.307	<=3 years	Sweden	Europe	urban	-	days: 112; birth_mode: vaginal
ERP005989	ERS473099	ERP005989|infant_79	female	0.978	<=3 years	Sweden	Europe	urban	-	days: 357; birth_mode: vaginal
ERP005989	ERS473064	ERP005989|mother_78	female	31	>=18 years	Sweden	Europe	urban	-	-
ERP005989	ERS473063	ERP005989|infant_78	female	0	<=3 years	Sweden	Europe	urban	-	days: 0; birth_mode: vaginal
ERP005989	ERS473062	ERP005989|infant_78	female	0.351	<=3 years	Sweden	Europe	urban	-	days: 128; birth_mode: vaginal
ERP005989	ERS473061	ERP005989|infant_78	female	1	<=3 years	Sweden	Europe	urban	-	days: 365; birth_mode: vaginal
ERP005989	ERS473047	ERP005989|mother_77	female	31	>=18 years	Sweden	Europe	urban	-	-
ERP005989	ERS473046	ERP005989|infant_77	female	0.003	<=3 years	Sweden	Europe	urban	-	days: 1; birth_mode: vaginal
ERP005989	ERS473045	ERP005989|infant_77	female	0.348	<=3 years	Sweden	Europe	urban	-	days: 127; birth_mode: vaginal
ERP005989	ERS473044	ERP005989|infant_77	female	1	<=3 years	Sweden	Europe	urban	-	days: 365; birth_mode: vaginal
ERP005989	ERS473408	ERP005989|mother_76	female	31	>=18 years	Sweden	Europe	urban	-	-
ERP005989	ERS473407	ERP005989|infant_76	male	0.019	<=3 years	Sweden	Europe	urban	-	days: 7; birth_mode: vaginal
ERP005989	ERS473406	ERP005989|infant_76	male	0.329	<=3 years	Sweden	Europe	urban	-	days: 120; birth_mode: vaginal
ERP005989	ERS473405	ERP005989|infant_76	male	0.995	<=3 years	Sweden	Europe	urban	-	days: 363; birth_mode: vaginal
ERP005989	ERS473390	ERP005989|mother_75	female	31	>=18 years	Sweden	Europe	urban	-	-
ERP005989	ERS473389	ERP005989|infant_75	male	0.005	<=3 years	Sweden	Europe	urban	-	days: 2; birth_mode: vaginal
ERP005989	ERS473388	ERP005989|infant_75	male	0.318	<=3 years	Sweden	Europe	urban	-	days: 116; birth_mode: vaginal
ERP005989	ERS473387	ERP005989|infant_75	male	0.967	<=3 years	Sweden	Europe	urban	-	days: 353; birth_mode: vaginal
ERP005989	ERS473382	ERP005989|mother_74	female	31	>=18 years	Sweden	Europe	urban	-	-
ERP005989	ERS473381	ERP005989|infant_74	female	0.005	<=3 years	Sweden	Europe	urban	-	days: 2; birth_mode: vaginal
ERP005989	ERS473380	ERP005989|infant_74	female	0.332	<=3 years	Sweden	Europe	urban	-	days: 121; birth_mode: vaginal
ERP005989	ERS473378	ERP005989|mother_73	female	31	>=18 years	Sweden	Europe	urban	-	-
ERP005989	ERS473377	ERP005989|infant_73	female	0.003	<=3 years	Sweden	Europe	urban	-	days: 1; birth_mode: vaginal
ERP005989	ERS473376	ERP005989|infant_73	female	0.315	<=3 years	Sweden	Europe	urban	-	days: 115; birth_mode: vaginal
ERP005989	ERS473375	ERP005989|infant_73	female	0.964	<=3 years	Sweden	Europe	urban	-	days: 352; birth_mode: vaginal
ERP005989	ERS473370	ERP005989|mother_72	female	31	>=18 years	Sweden	Europe	urban	-	-
ERP005989	ERS473369	ERP005989|infant_72	female	0.011	<=3 years	Sweden	Europe	urban	-	days: 4; birth_mode: cesarean
ERP005989	ERS473368	ERP005989|infant_72	female	0.364	<=3 years	Sweden	Europe	urban	-	days: 133; birth_mode: cesarean
ERP005989	ERS473367	ERP005989|infant_72	female	1.019	<=3 years	Sweden	Europe	urban	-	days: 372; birth_mode: cesarean
ERP005989	ERS473354	ERP005989|mother_71	female	31	>=18 years	Sweden	Europe	urban	-	-
ERP005989	ERS473353	ERP005989|infant_71	male	0.025	<=3 years	Sweden	Europe	urban	-	days: 9; birth_mode: vaginal
ERP005989	ERS473352	ERP005989|infant_71	male	0.326	<=3 years	Sweden	Europe	urban	-	days: 119; birth_mode: vaginal
ERP005989	ERS473351	ERP005989|infant_71	male	0.997	<=3 years	Sweden	Europe	urban	-	days: 364; birth_mode: vaginal
ERP005989	ERS473350	ERP005989|mother_70	female	31	>=18 years	Sweden	Europe	urban	-	-
ERP005989	ERS473349	ERP005989|infant_70	female	0.011	<=3 years	Sweden	Europe	urban	-	days: 4; birth_mode: vaginal
ERP005989	ERS473348	ERP005989|infant_70	female	0.337	<=3 years	Sweden	Europe	urban	-	days: 123; birth_mode: vaginal
ERP005989	ERS473347	ERP005989|infant_70	female	0.973	<=3 years	Sweden	Europe	urban	-	days: 355; birth_mode: vaginal
ERP005989	ERS473302	ERP005989|mother_7	female	31	>=18 years	Sweden	Europe	urban	-	-
ERP005989	ERS473301	ERP005989|infant_7	female	0.005	<=3 years	Sweden	Europe	urban	-	days: 2; birth_mode: vaginal
ERP005989	ERS473300	ERP005989|infant_7	female	0.348	<=3 years	Sweden	Europe	urban	-	days: 127; birth_mode: vaginal
ERP005989	ERS473299	ERP005989|infant_7	female	0.984	<=3 years	Sweden	Europe	urban	-	days: 359; birth_mode: vaginal
ERP005989	ERS473322	ERP005989|mother_69	female	31	>=18 years	Sweden	Europe	urban	-	-
ERP005989	ERS473321	ERP005989|infant_69	female	0.005	<=3 years	Sweden	Europe	urban	-	days: 2; birth_mode: vaginal
ERP005989	ERS473320	ERP005989|infant_69	female	0.323	<=3 years	Sweden	Europe	urban	-	days: 118; birth_mode: vaginal
ERP005989	ERS473319	ERP005989|infant_69	female	1.016	<=3 years	Sweden	Europe	urban	-	days: 371; birth_mode: vaginal
ERP005989	ERS473318	ERP005989|mother_68	female	31	>=18 years	Sweden	Europe	urban	-	-
ERP005989	ERS473317	ERP005989|infant_68	female	0.003	<=3 years	Sweden	Europe	urban	-	days: 1; birth_mode: vaginal
ERP005989	ERS473316	ERP005989|infant_68	female	0.332	<=3 years	Sweden	Europe	urban	-	days: 121; birth_mode: vaginal
ERP005989	ERS473315	ERP005989|infant_68	female	1.005	<=3 years	Sweden	Europe	urban	-	days: 367; birth_mode: vaginal
ERP005989	ERS473310	ERP005989|mother_67	female	31	>=18 years	Sweden	Europe	urban	-	-
ERP005989	ERS473309	ERP005989|infant_67	male	0.008	<=3 years	Sweden	Europe	urban	-	days: 3; birth_mode: vaginal
ERP005989	ERS473308	ERP005989|infant_67	male	0.348	<=3 years	Sweden	Europe	urban	-	days: 127; birth_mode: vaginal
ERP005989	ERS473307	ERP005989|infant_67	male	1.005	<=3 years	Sweden	Europe	urban	-	days: 367; birth_mode: vaginal
ERP005989	ERS473306	ERP005989|mother_66	female	31	>=18 years	Sweden	Europe	urban	-	-
ERP005989	ERS473305	ERP005989|infant_66	female	0.011	<=3 years	Sweden	Europe	urban	-	days: 4; birth_mode: cesarean
ERP005989	ERS473304	ERP005989|infant_66	female	0.359	<=3 years	Sweden	Europe	urban	-	days: 131; birth_mode: cesarean
ERP005989	ERS473303	ERP005989|infant_66	female	0.986	<=3 years	Sweden	Europe	urban	-	days: 360; birth_mode: cesarean
ERP005989	ERS473298	ERP005989|mother_65	female	31	>=18 years	Sweden	Europe	urban	-	-
ERP005989	ERS473297	ERP005989|infant_65	male	0.008	<=3 years	Sweden	Europe	urban	-	days: 3; birth_mode: cesarean
ERP005989	ERS473296	ERP005989|infant_65	male	0.332	<=3 years	Sweden	Europe	urban	-	days: 121; birth_mode: cesarean
ERP005989	ERS473295	ERP005989|infant_65	male	0.981	<=3 years	Sweden	Europe	urban	-	days: 358; birth_mode: cesarean
ERP005989	ERS473294	ERP005989|mother_64	female	31	>=18 years	Sweden	Europe	urban	-	-
ERP005989	ERS473293	ERP005989|infant_64	female	0.003	<=3 years	Sweden	Europe	urban	-	days: 1; birth_mode: cesarean
ERP005989	ERS473292	ERP005989|infant_64	female	0.312	<=3 years	Sweden	Europe	urban	-	days: 114; birth_mode: cesarean
ERP005989	ERS473291	ERP005989|infant_64	female	0.997	<=3 years	Sweden	Europe	urban	-	days: 364; birth_mode: cesarean
ERP005989	ERS473283	ERP005989|mother_63	female	31	>=18 years	Sweden	Europe	urban	-	-
ERP005989	ERS473282	ERP005989|infant_63	male	0.014	<=3 years	Sweden	Europe	urban	-	days: 5; birth_mode: cesarean
ERP005989	ERS473281	ERP005989|infant_63	male	0.329	<=3 years	Sweden	Europe	urban	-	days: 120; birth_mode: cesarean
ERP005989	ERS473280	ERP005989|infant_63	male	0.997	<=3 years	Sweden	Europe	urban	-	days: 364; birth_mode: cesarean
ERP005989	ERS473274	ERP005989|mother_62	female	31	>=18 years	Sweden	Europe	urban	-	-
ERP005989	ERS473273	ERP005989|infant_62	female	0.016	<=3 years	Sweden	Europe	urban	-	days: 6; birth_mode: cesarean
ERP005989	ERS473272	ERP005989|infant_62	female	0.337	<=3 years	Sweden	Europe	urban	-	days: 123; birth_mode: cesarean
ERP005989	ERS473271	ERP005989|infant_62	female	0.986	<=3 years	Sweden	Europe	urban	-	days: 360; birth_mode: cesarean
ERP005989	ERS473270	ERP005989|mother_61	female	31	>=18 years	Sweden	Europe	urban	-	-
ERP005989	ERS473269	ERP005989|infant_61	female	0.003	<=3 years	Sweden	Europe	urban	-	days: 1; birth_mode: vaginal
ERP005989	ERS473268	ERP005989|infant_61	female	0.337	<=3 years	Sweden	Europe	urban	-	days: 123; birth_mode: vaginal
ERP005989	ERS473267	ERP005989|infant_61	female	0.989	<=3 years	Sweden	Europe	urban	-	days: 361; birth_mode: vaginal
ERP005989	ERS473258	ERP005989|mother_60	female	31	>=18 years	Sweden	Europe	urban	-	-
ERP005989	ERS473257	ERP005989|infant_60	male	0.022	<=3 years	Sweden	Europe	urban	-	days: 8; birth_mode: cesarean
ERP005989	ERS473256	ERP005989|infant_60	male	0.315	<=3 years	Sweden	Europe	urban	-	days: 115; birth_mode: cesarean
ERP005989	ERS473255	ERP005989|infant_60	male	1	<=3 years	Sweden	Europe	urban	-	days: 365; birth_mode: cesarean
ERP005989	ERS473182	ERP005989|mother_6	female	31	>=18 years	Sweden	Europe	urban	-	-
ERP005989	ERS473177	ERP005989|infant_6	female	0.033	<=3 years	Sweden	Europe	urban	-	days: 12; birth_mode: vaginal
ERP005989	ERS473180	ERP005989|infant_6	female	0.342	<=3 years	Sweden	Europe	urban	-	days: 125; birth_mode: vaginal
ERP005989	ERS473179	ERP005989|infant_6	female	1.121	<=3 years	Sweden	Europe	urban	-	days: 409; birth_mode: vaginal
ERP005989	ERS473250	ERP005989|mother_59	female	31	>=18 years	Sweden	Europe	urban	-	-
ERP005989	ERS473235	ERP005989|infant_59	male	0.008	<=3 years	Sweden	Europe	urban	-	days: 3; birth_mode: vaginal
ERP005989	ERS473248	ERP005989|infant_59	male	0.34	<=3 years	Sweden	Europe	urban	-	days: 124; birth_mode: vaginal
ERP005989	ERS473247	ERP005989|infant_59	male	1.016	<=3 years	Sweden	Europe	urban	-	days: 371; birth_mode: vaginal
ERP005989	ERS473236	ERP005989|mother_58	female	31	>=18 years	Sweden	Europe	urban	-	-
ERP005989	ERS473227	ERP005989|infant_58	female	0.027	<=3 years	Sweden	Europe	urban	-	days: 10; birth_mode: vaginal
ERP005989	ERS473234	ERP005989|infant_58	female	0.323	<=3 years	Sweden	Europe	urban	-	days: 118; birth_mode: vaginal
ERP005989	ERS473233	ERP005989|infant_58	female	1.014	<=3 years	Sweden	Europe	urban	-	days: 370; birth_mode: vaginal
ERP005989	ERS473238	ERP005989|mother_57	female	31	>=18 years	Sweden	Europe	urban	-	-
ERP005989	ERS473237	ERP005989|infant_57	male	0.019	<=3 years	Sweden	Europe	urban	-	days: 7; birth_mode: vaginal
ERP005989	ERS473232	ERP005989|infant_57	male	0.334	<=3 years	Sweden	Europe	urban	-	days: 122; birth_mode: vaginal
ERP005989	ERS473231	ERP005989|infant_57	male	1.019	<=3 years	Sweden	Europe	urban	-	days: 372; birth_mode: vaginal
ERP005989	ERS473230	ERP005989|mother_56	female	31	>=18 years	Sweden	Europe	urban	-	-
ERP005989	ERS473229	ERP005989|infant_56	female	0.005	<=3 years	Sweden	Europe	urban	-	days: 2; birth_mode: vaginal
ERP005989	ERS473220	ERP005989|infant_56	female	0.356	<=3 years	Sweden	Europe	urban	-	days: 130; birth_mode: vaginal
ERP005989	ERS473215	ERP005989|infant_56	female	1.041	<=3 years	Sweden	Europe	urban	-	days: 380; birth_mode: vaginal
ERP005989	ERS473214	ERP005989|mother_55	female	31	>=18 years	Sweden	Europe	urban	-	-
ERP005989	ERS473209	ERP005989|infant_55	female	0.008	<=3 years	Sweden	Europe	urban	-	days: 3; birth_mode: vaginal
ERP005989	ERS473212	ERP005989|infant_55	female	0.337	<=3 years	Sweden	Europe	urban	-	days: 123; birth_mode: vaginal
ERP005989	ERS473211	ERP005989|infant_55	female	1.019	<=3 years	Sweden	Europe	urban	-	days: 372; birth_mode: vaginal
ERP005989	ERS473210	ERP005989|mother_54	female	31	>=18 years	Sweden	Europe	urban	-	-
ERP005989	ERS473205	ERP005989|infant_54	female	0.005	<=3 years	Sweden	Europe	urban	-	days: 2; birth_mode: vaginal
ERP005989	ERS473208	ERP005989|infant_54	female	0.332	<=3 years	Sweden	Europe	urban	-	days: 121; birth_mode: vaginal
ERP005989	ERS473207	ERP005989|infant_54	female	1.03	<=3 years	Sweden	Europe	urban	-	days: 376; birth_mode: vaginal
ERP005989	ERS473198	ERP005989|mother_53	female	31	>=18 years	Sweden	Europe	urban	-	-
ERP005989	ERS473193	ERP005989|infant_53	female	0.025	<=3 years	Sweden	Europe	urban	-	days: 9; birth_mode: vaginal
ERP005989	ERS473196	ERP005989|infant_53	female	0.334	<=3 years	Sweden	Europe	urban	-	days: 122; birth_mode: vaginal
ERP005989	ERS473195	ERP005989|infant_53	female	0.997	<=3 years	Sweden	Europe	urban	-	days: 364; birth_mode: vaginal
ERP005989	ERS473194	ERP005989|mother_52	female	31	>=18 years	Sweden	Europe	urban	-	-
ERP005989	ERS473189	ERP005989|infant_52	male	0.011	<=3 years	Sweden	Europe	urban	-	days: 4; birth_mode: vaginal
ERP005989	ERS473192	ERP005989|infant_52	male	0.334	<=3 years	Sweden	Europe	urban	-	days: 122; birth_mode: vaginal
ERP005989	ERS473191	ERP005989|infant_52	male	0.997	<=3 years	Sweden	Europe	urban	-	days: 364; birth_mode: vaginal
ERP005989	ERS473190	ERP005989|mother_51	female	31	>=18 years	Sweden	Europe	urban	-	-
ERP005989	ERS473185	ERP005989|infant_51	female	0.005	<=3 years	Sweden	Europe	urban	-	days: 2; birth_mode: vaginal
ERP005989	ERS473188	ERP005989|infant_51	female	0.345	<=3 years	Sweden	Europe	urban	-	days: 126; birth_mode: vaginal
ERP005989	ERS473187	ERP005989|infant_51	female	0.997	<=3 years	Sweden	Europe	urban	-	days: 364; birth_mode: vaginal
ERP005989	ERS473186	ERP005989|mother_50	female	31	>=18 years	Sweden	Europe	urban	-	-
ERP005989	ERS473181	ERP005989|infant_50	female	0.005	<=3 years	Sweden	Europe	urban	-	days: 2; birth_mode: vaginal
ERP005989	ERS473184	ERP005989|infant_50	female	0.334	<=3 years	Sweden	Europe	urban	-	days: 122; birth_mode: vaginal
ERP005989	ERS473183	ERP005989|infant_50	female	1.055	<=3 years	Sweden	Europe	urban	-	days: 385; birth_mode: vaginal
ERP005989	ERS473055	ERP005989|mother_5	female	31	>=18 years	Sweden	Europe	urban	-	-
ERP005989	ERS473054	ERP005989|infant_5	male	0.003	<=3 years	Sweden	Europe	urban	-	days: 1; birth_mode: vaginal
ERP005989	ERS473053	ERP005989|infant_5	male	0.367	<=3 years	Sweden	Europe	urban	-	days: 134; birth_mode: vaginal
ERP005989	ERS473052	ERP005989|infant_5	male	1.003	<=3 years	Sweden	Europe	urban	-	days: 366; birth_mode: vaginal
ERP005989	ERS473170	ERP005989|mother_49	female	31	>=18 years	Sweden	Europe	urban	-	-
ERP005989	ERS473169	ERP005989|infant_49	female	0.019	<=3 years	Sweden	Europe	urban	-	days: 7; birth_mode: vaginal
ERP005989	ERS473168	ERP005989|infant_49	female	0.321	<=3 years	Sweden	Europe	urban	-	days: 117; birth_mode: vaginal
ERP005989	ERS473167	ERP005989|infant_49	female	1.003	<=3 years	Sweden	Europe	urban	-	days: 366; birth_mode: vaginal
ERP005989	ERS473166	ERP005989|mother_48	female	31	>=18 years	Sweden	Europe	urban	-	-
ERP005989	ERS473165	ERP005989|infant_48	male	0.011	<=3 years	Sweden	Europe	urban	-	days: 4; birth_mode: vaginal
ERP005989	ERS473164	ERP005989|infant_48	male	0.351	<=3 years	Sweden	Europe	urban	-	days: 128; birth_mode: vaginal
ERP005989	ERS473163	ERP005989|infant_48	male	1.022	<=3 years	Sweden	Europe	urban	-	days: 373; birth_mode: vaginal
ERP005989	ERS473158	ERP005989|mother_47	female	31	>=18 years	Sweden	Europe	urban	-	-
ERP005989	ERS473157	ERP005989|infant_47	female	0	<=3 years	Sweden	Europe	urban	-	days: 0; birth_mode: vaginal
ERP005989	ERS473156	ERP005989|infant_47	female	0.329	<=3 years	Sweden	Europe	urban	-	days: 120; birth_mode: vaginal
ERP005989	ERS473155	ERP005989|infant_47	female	1.005	<=3 years	Sweden	Europe	urban	-	days: 367; birth_mode: vaginal
ERP005989	ERS473148	ERP005989|mother_46	female	31	>=18 years	Sweden	Europe	urban	-	-
ERP005989	ERS473147	ERP005989|infant_46	male	0.008	<=3 years	Sweden	Europe	urban	-	days: 3; birth_mode: vaginal
ERP005989	ERS473146	ERP005989|infant_46	male	0.326	<=3 years	Sweden	Europe	urban	-	days: 119; birth_mode: vaginal
ERP005989	ERS473145	ERP005989|infant_46	male	1.016	<=3 years	Sweden	Europe	urban	-	days: 371; birth_mode: vaginal
ERP005989	ERS473144	ERP005989|mother_45	female	31	>=18 years	Sweden	Europe	urban	-	-
ERP005989	ERS473143	ERP005989|infant_45	female	0.03	<=3 years	Sweden	Europe	urban	-	days: 11; birth_mode: vaginal
ERP005989	ERS473142	ERP005989|infant_45	female	0.34	<=3 years	Sweden	Europe	urban	-	days: 124; birth_mode: vaginal
ERP005989	ERS473141	ERP005989|infant_45	female	1.019	<=3 years	Sweden	Europe	urban	-	days: 372; birth_mode: vaginal
ERP005989	ERS473134	ERP005989|mother_44	female	31	>=18 years	Sweden	Europe	urban	-	-
ERP005989	ERS473133	ERP005989|infant_44	male	0.003	<=3 years	Sweden	Europe	urban	-	days: 1; birth_mode: vaginal
ERP005989	ERS473132	ERP005989|infant_44	male	0.315	<=3 years	Sweden	Europe	urban	-	days: 115; birth_mode: vaginal
ERP005989	ERS473131	ERP005989|infant_44	male	0.995	<=3 years	Sweden	Europe	urban	-	days: 363; birth_mode: vaginal
ERP005989	ERS473130	ERP005989|mother_43	female	31	>=18 years	Sweden	Europe	urban	-	-
ERP005989	ERS473129	ERP005989|infant_43	male	0.008	<=3 years	Sweden	Europe	urban	-	days: 3; birth_mode: vaginal
ERP005989	ERS473128	ERP005989|infant_43	male	0.323	<=3 years	Sweden	Europe	urban	-	days: 118; birth_mode: vaginal
ERP005989	ERS473127	ERP005989|infant_43	male	1.055	<=3 years	Sweden	Europe	urban	-	days: 385; birth_mode: vaginal
ERP005989	ERS473126	ERP005989|mother_42	female	31	>=18 years	Sweden	Europe	urban	-	-
ERP005989	ERS473125	ERP005989|infant_42	male	0.005	<=3 years	Sweden	Europe	urban	-	days: 2; birth_mode: vaginal
ERP005989	ERS473124	ERP005989|infant_42	male	0.351	<=3 years	Sweden	Europe	urban	-	days: 128; birth_mode: vaginal
ERP005989	ERS473123	ERP005989|infant_42	male	0.992	<=3 years	Sweden	Europe	urban	-	days: 362; birth_mode: vaginal
ERP005989	ERS473122	ERP005989|mother_41	female	31	>=18 years	Sweden	Europe	urban	-	-
ERP005989	ERS473121	ERP005989|infant_41	female	0.008	<=3 years	Sweden	Europe	urban	-	days: 3; birth_mode: vaginal
ERP005989	ERS473120	ERP005989|infant_41	female	0.356	<=3 years	Sweden	Europe	urban	-	days: 130; birth_mode: vaginal
ERP005989	ERS473119	ERP005989|infant_41	female	0.981	<=3 years	Sweden	Europe	urban	-	days: 358; birth_mode: vaginal
ERP005989	ERS473114	ERP005989|mother_40	female	31	>=18 years	Sweden	Europe	urban	-	-
ERP005989	ERS473113	ERP005989|infant_40	male	0.014	<=3 years	Sweden	Europe	urban	-	days: 5; birth_mode: vaginal
ERP005989	ERS473112	ERP005989|infant_40	male	0.337	<=3 years	Sweden	Europe	urban	-	days: 123; birth_mode: vaginal
ERP005989	ERS473111	ERP005989|infant_40	male	1	<=3 years	Sweden	Europe	urban	-	days: 365; birth_mode: vaginal
ERP005989	ERS473414	ERP005989|mother_4	female	31	>=18 years	Sweden	Europe	urban	-	-
ERP005989	ERS473413	ERP005989|infant_4	female	0.016	<=3 years	Sweden	Europe	urban	-	days: 6; birth_mode: vaginal
ERP005989	ERS473412	ERP005989|infant_4	female	0.351	<=3 years	Sweden	Europe	urban	-	days: 128; birth_mode: vaginal
ERP005989	ERS473411	ERP005989|infant_4	female	1.011	<=3 years	Sweden	Europe	urban	-	days: 369; birth_mode: vaginal
ERP005989	ERS473110	ERP005989|mother_39	female	31	>=18 years	Sweden	Europe	urban	-	-
ERP005989	ERS473109	ERP005989|infant_39	male	0.003	<=3 years	Sweden	Europe	urban	-	days: 1; birth_mode: vaginal
ERP005989	ERS473108	ERP005989|infant_39	male	0.342	<=3 years	Sweden	Europe	urban	-	days: 125; birth_mode: vaginal
ERP005989	ERS473107	ERP005989|infant_39	male	1.016	<=3 years	Sweden	Europe	urban	-	days: 371; birth_mode: vaginal
ERP005989	ERS473106	ERP005989|mother_38	female	31	>=18 years	Sweden	Europe	urban	-	-
ERP005989	ERS473105	ERP005989|infant_38	male	0.022	<=3 years	Sweden	Europe	urban	-	days: 8; birth_mode: vaginal
ERP005989	ERS473104	ERP005989|infant_38	male	0.34	<=3 years	Sweden	Europe	urban	-	days: 124; birth_mode: vaginal
ERP005989	ERS473103	ERP005989|infant_38	male	1.033	<=3 years	Sweden	Europe	urban	-	days: 377; birth_mode: vaginal
ERP005989	ERS473098	ERP005989|mother_37	female	31	>=18 years	Sweden	Europe	urban	-	-
ERP005989	ERS473097	ERP005989|infant_37	female	0.022	<=3 years	Sweden	Europe	urban	-	days: 8; birth_mode: vaginal
ERP005989	ERS473096	ERP005989|infant_37	female	0.329	<=3 years	Sweden	Europe	urban	-	days: 120; birth_mode: vaginal
ERP005989	ERS473095	ERP005989|infant_37	female	1.044	<=3 years	Sweden	Europe	urban	-	days: 381; birth_mode: vaginal
ERP005989	ERS473092	ERP005989|mother_36	female	31	>=18 years	Sweden	Europe	urban	-	-
ERP005989	ERS473091	ERP005989|infant_36	male	0.005	<=3 years	Sweden	Europe	urban	-	days: 2; birth_mode: vaginal
ERP005989	ERS473090	ERP005989|infant_36	male	0.312	<=3 years	Sweden	Europe	urban	-	days: 114; birth_mode: vaginal
ERP005989	ERS473089	ERP005989|infant_36	male	1.085	<=3 years	Sweden	Europe	urban	-	days: 396; birth_mode: vaginal
ERP005989	ERS473086	ERP005989|mother_35	female	31	>=18 years	Sweden	Europe	urban	-	-
ERP005989	ERS473084	ERP005989|infant_35	female	0.008	<=3 years	Sweden	Europe	urban	-	days: 3; birth_mode: vaginal
ERP005989	ERS473083	ERP005989|infant_35	female	0.342	<=3 years	Sweden	Europe	urban	-	days: 125; birth_mode: vaginal
ERP005989	ERS473082	ERP005989|infant_35	female	0.986	<=3 years	Sweden	Europe	urban	-	days: 360; birth_mode: vaginal
ERP005989	ERS473081	ERP005989|mother_34	female	31	>=18 years	Sweden	Europe	urban	-	-
ERP005989	ERS473080	ERP005989|infant_34	female	0.008	<=3 years	Sweden	Europe	urban	-	days: 3; birth_mode: vaginal
ERP005989	ERS473079	ERP005989|infant_34	female	0.326	<=3 years	Sweden	Europe	urban	-	days: 119; birth_mode: vaginal
ERP005989	ERS473077	ERP005989|infant_34	female	0.978	<=3 years	Sweden	Europe	urban	-	days: 357; birth_mode: vaginal
ERP005989	ERS473072	ERP005989|mother_33	female	31	>=18 years	Sweden	Europe	urban	-	-
ERP005989	ERS473071	ERP005989|infant_33	female	0.022	<=3 years	Sweden	Europe	urban	-	days: 8; birth_mode: vaginal
ERP005989	ERS473070	ERP005989|infant_33	female	0.332	<=3 years	Sweden	Europe	urban	-	days: 121; birth_mode: vaginal
ERP005989	ERS473069	ERP005989|infant_33	female	0.989	<=3 years	Sweden	Europe	urban	-	days: 361; birth_mode: vaginal
ERP005989	ERS473051	ERP005989|mother_32	female	31	>=18 years	Sweden	Europe	urban	-	-
ERP005989	ERS473050	ERP005989|infant_32	male	0.03	<=3 years	Sweden	Europe	urban	-	days: 11; birth_mode: vaginal
ERP005989	ERS473049	ERP005989|infant_32	male	0.34	<=3 years	Sweden	Europe	urban	-	days: 124; birth_mode: vaginal
ERP005989	ERS473048	ERP005989|infant_32	male	1.011	<=3 years	Sweden	Europe	urban	-	days: 369; birth_mode: vaginal
ERP005989	ERS473041	ERP005989|mother_31	female	31	>=18 years	Sweden	Europe	urban	-	-
ERP005989	ERS473040	ERP005989|infant_31	male	0.003	<=3 years	Sweden	Europe	urban	-	days: 1; birth_mode: vaginal
ERP005989	ERS473039	ERP005989|infant_31	male	0.337	<=3 years	Sweden	Europe	urban	-	days: 123; birth_mode: vaginal
ERP005989	ERS473038	ERP005989|infant_31	male	1.003	<=3 years	Sweden	Europe	urban	-	days: 366; birth_mode: vaginal
ERP005989	ERS473032	ERP005989|mother_30	female	31	>=18 years	Sweden	Europe	urban	-	-
ERP005989	ERS473031	ERP005989|infant_30	male	0.014	<=3 years	Sweden	Europe	urban	-	days: 5; birth_mode: vaginal
ERP005989	ERS473030	ERP005989|infant_30	male	0.323	<=3 years	Sweden	Europe	urban	-	days: 118; birth_mode: vaginal
ERP005989	ERS473029	ERP005989|infant_30	male	0.97	<=3 years	Sweden	Europe	urban	-	days: 354; birth_mode: vaginal
ERP005989	ERS473290	ERP005989|mother_3	female	31	>=18 years	Sweden	Europe	urban	-	-
ERP005989	ERS473289	ERP005989|infant_3	male	0.014	<=3 years	Sweden	Europe	urban	-	days: 5; birth_mode: vaginal
ERP005989	ERS473284	ERP005989|infant_3	male	0.362	<=3 years	Sweden	Europe	urban	-	days: 132; birth_mode: vaginal
ERP005989	ERS473279	ERP005989|infant_3	male	0.995	<=3 years	Sweden	Europe	urban	-	days: 363; birth_mode: vaginal
ERP005989	ERS473094	ERP005989|mother_29	female	31	>=18 years	Sweden	Europe	urban	-	-
ERP005989	ERS473093	ERP005989|infant_29	male	0.011	<=3 years	Sweden	Europe	urban	-	days: 4; birth_mode: vaginal
ERP005989	ERS473056	ERP005989|infant_29	male	0.312	<=3 years	Sweden	Europe	urban	-	days: 114; birth_mode: vaginal
ERP005989	ERS473035	ERP005989|infant_29	male	1.036	<=3 years	Sweden	Europe	urban	-	days: 378; birth_mode: vaginal
ERP005989	ERS473418	ERP005989|mother_28	female	31	>=18 years	Sweden	Europe	urban	-	-
ERP005989	ERS473417	ERP005989|infant_28	female	0.014	<=3 years	Sweden	Europe	urban	-	days: 5; birth_mode: vaginal
ERP005989	ERS473416	ERP005989|infant_28	female	0.321	<=3 years	Sweden	Europe	urban	-	days: 117; birth_mode: vaginal
ERP005989	ERS473415	ERP005989|infant_28	female	1.005	<=3 years	Sweden	Europe	urban	-	days: 367; birth_mode: vaginal
ERP005989	ERS473402	ERP005989|mother_27	female	31	>=18 years	Sweden	Europe	urban	-	-
ERP005989	ERS473401	ERP005989|infant_27	male	0.005	<=3 years	Sweden	Europe	urban	-	days: 2; birth_mode: vaginal
ERP005989	ERS473400	ERP005989|infant_27	male	0.329	<=3 years	Sweden	Europe	urban	-	days: 120; birth_mode: vaginal
ERP005989	ERS473399	ERP005989|infant_27	male	1	<=3 years	Sweden	Europe	urban	-	days: 365; birth_mode: vaginal
ERP005989	ERS473394	ERP005989|mother_26	female	31	>=18 years	Sweden	Europe	urban	-	-
ERP005989	ERS473393	ERP005989|infant_26	male	0.008	<=3 years	Sweden	Europe	urban	-	days: 3; birth_mode: vaginal
ERP005989	ERS473392	ERP005989|infant_26	male	0.359	<=3 years	Sweden	Europe	urban	-	days: 131; birth_mode: vaginal
ERP005989	ERS473391	ERP005989|infant_26	male	1.036	<=3 years	Sweden	Europe	urban	-	days: 378; birth_mode: vaginal
ERP005989	ERS473366	ERP005989|mother_25	female	31	>=18 years	Sweden	Europe	urban	-	-
ERP005989	ERS473365	ERP005989|infant_25	female	0.022	<=3 years	Sweden	Europe	urban	-	days: 8; birth_mode: cesarean
ERP005989	ERS473364	ERP005989|infant_25	female	0.348	<=3 years	Sweden	Europe	urban	-	days: 127; birth_mode: cesarean
ERP005989	ERS473363	ERP005989|infant_25	female	1.025	<=3 years	Sweden	Europe	urban	-	days: 374; birth_mode: cesarean
ERP005989	ERS473362	ERP005989|mother_24	female	31	>=18 years	Sweden	Europe	urban	-	-
ERP005989	ERS473361	ERP005989|infant_24	male	0.008	<=3 years	Sweden	Europe	urban	-	days: 3; birth_mode: vaginal
ERP005989	ERS473360	ERP005989|infant_24	male	0.411	<=3 years	Sweden	Europe	urban	-	days: 150; birth_mode: vaginal
ERP005989	ERS473359	ERP005989|infant_24	male	1.011	<=3 years	Sweden	Europe	urban	-	days: 369; birth_mode: vaginal
ERP005989	ERS473358	ERP005989|mother_23	female	31	>=18 years	Sweden	Europe	urban	-	-
ERP005989	ERS473357	ERP005989|infant_23	female	0.005	<=3 years	Sweden	Europe	urban	-	days: 2; birth_mode: cesarean
ERP005989	ERS473356	ERP005989|infant_23	female	0.34	<=3 years	Sweden	Europe	urban	-	days: 124; birth_mode: cesarean
ERP005989	ERS473355	ERP005989|infant_23	female	0.984	<=3 years	Sweden	Europe	urban	-	days: 359; birth_mode: cesarean
ERP005989	ERS473346	ERP005989|mother_22	female	31	>=18 years	Sweden	Europe	urban	-	-
ERP005989	ERS473345	ERP005989|infant_22	male	0.016	<=3 years	Sweden	Europe	urban	-	days: 6; birth_mode: vaginal
ERP005989	ERS473344	ERP005989|infant_22	male	0.326	<=3 years	Sweden	Europe	urban	-	days: 119; birth_mode: vaginal
ERP005989	ERS473343	ERP005989|infant_22	male	1.016	<=3 years	Sweden	Europe	urban	-	days: 371; birth_mode: vaginal
ERP005989	ERS473342	ERP005989|mother_21	female	31	>=18 years	Sweden	Europe	urban	-	-
ERP005989	ERS473341	ERP005989|infant_21	male	0.008	<=3 years	Sweden	Europe	urban	-	days: 3; birth_mode: vaginal
ERP005989	ERS473340	ERP005989|infant_21	male	0.342	<=3 years	Sweden	Europe	urban	-	days: 125; birth_mode: vaginal
ERP005989	ERS473339	ERP005989|infant_21	male	1.003	<=3 years	Sweden	Europe	urban	-	days: 366; birth_mode: vaginal
ERP005989	ERS473326	ERP005989|mother_20	female	31	>=18 years	Sweden	Europe	urban	-	-
ERP005989	ERS473325	ERP005989|infant_20	female	0.014	<=3 years	Sweden	Europe	urban	-	days: 5; birth_mode: vaginal
ERP005989	ERS473324	ERP005989|infant_20	female	0.318	<=3 years	Sweden	Europe	urban	-	days: 116; birth_mode: vaginal
ERP005989	ERS473323	ERP005989|infant_20	female	0.997	<=3 years	Sweden	Europe	urban	-	days: 364; birth_mode: vaginal
ERP005989	ERS473246	ERP005989|mother_2	female	31	>=18 years	Sweden	Europe	urban	-	-
ERP005989	ERS473245	ERP005989|infant_2	male	0.005	<=3 years	Sweden	Europe	urban	-	days: 2; birth_mode: vaginal
ERP005989	ERS473244	ERP005989|infant_2	male	0.348	<=3 years	Sweden	Europe	urban	-	days: 127; birth_mode: vaginal
ERP005989	ERS473243	ERP005989|infant_2	male	0.995	<=3 years	Sweden	Europe	urban	-	days: 363; birth_mode: vaginal
ERP005989	ERS473242	ERP005989|mother_19	female	31	>=18 years	Sweden	Europe	urban	-	-
ERP005989	ERS473241	ERP005989|infant_19	male	0.008	<=3 years	Sweden	Europe	urban	-	days: 3; birth_mode: vaginal
ERP005989	ERS473240	ERP005989|infant_19	male	0.334	<=3 years	Sweden	Europe	urban	-	days: 122; birth_mode: vaginal
ERP005989	ERS473239	ERP005989|infant_19	male	1.019	<=3 years	Sweden	Europe	urban	-	days: 372; birth_mode: vaginal
ERP005989	ERS473206	ERP005989|mother_18	female	31	>=18 years	Sweden	Europe	urban	-	-
ERP005989	ERS473201	ERP005989|infant_18	male	0.003	<=3 years	Sweden	Europe	urban	-	days: 1; birth_mode: vaginal
ERP005989	ERS473204	ERP005989|infant_18	male	0.332	<=3 years	Sweden	Europe	urban	-	days: 121; birth_mode: vaginal
ERP005989	ERS473203	ERP005989|infant_18	male	1.003	<=3 years	Sweden	Europe	urban	-	days: 366; birth_mode: vaginal
ERP005989	ERS473174	ERP005989|mother_16	female	31	>=18 years	Sweden	Europe	urban	-	-
ERP005989	ERS473173	ERP005989|infant_16	female	0.005	<=3 years	Sweden	Europe	urban	-	days: 2; birth_mode: vaginal
ERP005989	ERS473172	ERP005989|infant_16	female	0.334	<=3 years	Sweden	Europe	urban	-	days: 122; birth_mode: vaginal
ERP005989	ERS473171	ERP005989|infant_16	female	0.997	<=3 years	Sweden	Europe	urban	-	days: 364; birth_mode: vaginal
ERP005989	ERS473154	ERP005989|mother_15	female	31	>=18 years	Sweden	Europe	urban	-	-
ERP005989	ERS473153	ERP005989|infant_15	female	0.005	<=3 years	Sweden	Europe	urban	-	days: 2; birth_mode: vaginal
ERP005989	ERS473152	ERP005989|infant_15	female	0.329	<=3 years	Sweden	Europe	urban	-	days: 120; birth_mode: vaginal
ERP005989	ERS473151	ERP005989|infant_15	female	1.027	<=3 years	Sweden	Europe	urban	-	days: 375; birth_mode: vaginal
ERP005989	ERS473139	ERP005989|mother_14	female	31	>=18 years	Sweden	Europe	urban	-	-
ERP005989	ERS473138	ERP005989|infant_14	male	0.025	<=3 years	Sweden	Europe	urban	-	days: 9; birth_mode: vaginal
ERP005989	ERS473137	ERP005989|infant_14	male	0.351	<=3 years	Sweden	Europe	urban	-	days: 128; birth_mode: vaginal
ERP005989	ERS473136	ERP005989|infant_14	male	1.005	<=3 years	Sweden	Europe	urban	-	days: 367; birth_mode: vaginal
ERP005989	ERS473088	ERP005989|mother_13	female	31	>=18 years	Sweden	Europe	urban	-	-
ERP005989	ERS473087	ERP005989|infant_13	male	0.011	<=3 years	Sweden	Europe	urban	-	days: 4; birth_mode: vaginal
ERP005989	ERS473085	ERP005989|infant_13	male	0.334	<=3 years	Sweden	Europe	urban	-	days: 122; birth_mode: vaginal
ERP005989	ERS473078	ERP005989|infant_13	male	1.025	<=3 years	Sweden	Europe	urban	-	days: 374; birth_mode: vaginal
ERP005989	ERS473068	ERP005989|mother_12	female	31	>=18 years	Sweden	Europe	urban	-	-
ERP005989	ERS473067	ERP005989|infant_12	male	0.008	<=3 years	Sweden	Europe	urban	-	days: 3; birth_mode: vaginal
ERP005989	ERS473066	ERP005989|infant_12	male	0.337	<=3 years	Sweden	Europe	urban	-	days: 123; birth_mode: vaginal
ERP005989	ERS473065	ERP005989|infant_12	male	0.997	<=3 years	Sweden	Europe	urban	-	days: 364; birth_mode: vaginal
ERP005989	ERS473060	ERP005989|mother_11	female	31	>=18 years	Sweden	Europe	urban	-	-
ERP005989	ERS473059	ERP005989|infant_11	female	0.003	<=3 years	Sweden	Europe	urban	-	days: 1; birth_mode: vaginal
ERP005989	ERS473058	ERP005989|infant_11	female	0.332	<=3 years	Sweden	Europe	urban	-	days: 121; birth_mode: vaginal
ERP005989	ERS473057	ERP005989|infant_11	female	0.997	<=3 years	Sweden	Europe	urban	-	days: 364; birth_mode: vaginal
ERP005989	ERS473410	ERP005989|mother_100	female	31	>=18 years	Sweden	Europe	urban	-	-
ERP005989	ERS473409	ERP005989|infant_100	female	0.005	<=3 years	Sweden	Europe	urban	-	days: 2; birth_mode: vaginal
ERP005989	ERS473404	ERP005989|infant_100	female	0.315	<=3 years	Sweden	Europe	urban	-	days: 115; birth_mode: vaginal
ERP005989	ERS473403	ERP005989|infant_100	female	0.984	<=3 years	Sweden	Europe	urban	-	days: 359; birth_mode: vaginal
ERP005989	ERS473043	ERP005989|mother_10	female	31	>=18 years	Sweden	Europe	urban	-	-
ERP005989	ERS473042	ERP005989|infant_10	female	0.005	<=3 years	Sweden	Europe	urban	-	days: 2; birth_mode: vaginal
ERP005989	ERS473037	ERP005989|infant_10	female	0.304	<=3 years	Sweden	Europe	urban	-	days: 111; birth_mode: vaginal
ERP005989	ERS473036	ERP005989|infant_10	female	1.03	<=3 years	Sweden	Europe	urban	-	days: 376; birth_mode: vaginal
ERP005989	ERS473034	ERP005989|mother_1	female	31	>=18 years	Sweden	Europe	urban	-	-
ERP005989	ERS473033	ERP005989|infant_1	male	0.003	<=3 years	Sweden	Europe	urban	-	days: 1; birth_mode: vaginal
ERP005989	ERS473028	ERP005989|infant_1	male	0.301	<=3 years	Sweden	Europe	urban	-	days: 110; birth_mode: vaginal
ERP005989	ERS473023	ERP005989|infant_1	male	1.041	<=3 years	Sweden	Europe	urban	-	days: 380; birth_mode: vaginal
ERP008729	ERS631833	ERP008729|532915	female	43	>=18 years	Austria	Europe	urban	22.65	t2d: No; colorectal_cancer: none
ERP008729	ERS631831	ERP008729|532832	female	68	>=18 years	Austria	Europe	urban	27.55	t2d: No; colorectal_cancer: advanced adenoma
ERP008729	ERS631830	ERP008729|532826	male	78	>=18 years	Austria	Europe	urban	31.22	t2d: Yes; colorectal_cancer: none
ERP008729	ERS631829	ERP008729|532802	male	68	>=18 years	Austria	Europe	urban	23.53	t2d: No; colorectal_cancer: none
ERP008729	ERS631828	ERP008729|532796	female	73	>=18 years	Austria	Europe	urban	26.56	t2d: No; colorectal_cancer: none
ERP008729	ERS631827	ERP008729|532779	male	70	>=18 years	Austria	Europe	urban	28.72	t2d: No; colorectal_cancer: none
ERP008729	ERS631826	ERP008729|532749	male	55	>=18 years	Austria	Europe	urban	27.76	t2d: Yes; colorectal_cancer: none
ERP008729	ERS631832	ERP008729|532305	female	56	>=18 years	Austria	Europe	urban	43.58	t2d: No; colorectal_cancer: advanced adenoma
ERP008729	ERS608587	ERP008729|531775	female	77	>=18 years	Austria	Europe	urban	23.5	t2d: No; colorectal_cancer: carcinoma
ERP008729	ERS608613	ERP008729|531766	male	72	>=18 years	Austria	Europe	urban	24.34	t2d: Yes; colorectal_cancer: carcinoma
ERP008729	ERS631834	ERP008729|531663	male	63	>=18 years	Austria	Europe	urban	25.65	t2d: No; colorectal_cancer: advanced adenoma
ERP008729	ERS608590	ERP008729|531469	female	45	>=18 years	Austria	Europe	urban	22.15	t2d: No; colorectal_cancer: carcinoma
ERP008729	ERS608498	ERP008729|531424	male	46	>=18 years	Austria	Europe	urban	28.74	t2d: Yes; colorectal_cancer: none
ERP008729	ERS608592	ERP008729|531416	male	63	>=18 years	Austria	Europe	urban	33.56	t2d: Yes; colorectal_cancer: carcinoma
ERP008729	ERS608520	ERP008729|531414	male	46	>=18 years	Austria	Europe	urban	23.15	t2d: No; colorectal_cancer: none
ERP008729	ERS608532	ERP008729|531403	female	59	>=18 years	Austria	Europe	urban	29.2	t2d: No; colorectal_cancer: advanced adenoma
ERP008729	ERS608596	ERP008729|531382	male	65	>=18 years	Austria	Europe	urban	29.74	t2d: No; colorectal_cancer: carcinoma
ERP008729	ERS608586	ERP008729|531361	female	72	>=18 years	Austria	Europe	urban	23.83	t2d: No; colorectal_cancer: carcinoma
ERP008729	ERS608615	ERP008729|531352	male	66	>=18 years	Austria	Europe	urban	22.6	t2d: No; colorectal_cancer: carcinoma
ERP008729	ERS608595	ERP008729|531333	male	69	>=18 years	Austria	Europe	urban	29.94	t2d: No; colorectal_cancer: carcinoma
ERP008729	ERS608581	ERP008729|531281	female	72	>=18 years	Austria	Europe	urban	27.12	t2d: No; colorectal_cancer: carcinoma
ERP008729	ERS608600	ERP008729|531277	male	64	>=18 years	Austria	Europe	urban	29.07	t2d: No; colorectal_cancer: carcinoma
ERP008729	ERS608619	ERP008729|531274	male	77	>=18 years	Austria	Europe	urban	19.16	t2d: No; colorectal_cancer: carcinoma
ERP008729	ERS608608	ERP008729|531248	male	79	>=18 years	Austria	Europe	urban	26.3	t2d: No; colorectal_cancer: carcinoma
ERP008729	ERS608584	ERP008729|531155	female	72	>=18 years	Austria	Europe	urban	24.22	t2d: No; colorectal_cancer: carcinoma
ERP008729	ERS608610	ERP008729|531128	male	52	>=18 years	Austria	Europe	urban	25.73	t2d: No; colorectal_cancer: carcinoma
ERP008729	ERS608597	ERP008729|530890	male	77	>=18 years	Austria	Europe	urban	29.41	t2d: No; colorectal_cancer: carcinoma
ERP008729	ERS608551	ERP008729|530867	male	58	>=18 years	Austria	Europe	urban	27.02	t2d: No; colorectal_cancer: advanced adenoma
ERP008729	ERS608574	ERP008729|530840	female	74	>=18 years	Austria	Europe	urban	24.13	t2d: No; colorectal_cancer: advanced adenoma
ERP008729	ERS608541	ERP008729|530756	female	70	>=18 years	Austria	Europe	urban	29.38	t2d: Yes; colorectal_cancer: advanced adenoma
ERP008729	ERS608550	ERP008729|530743	female	66	>=18 years	Austria	Europe	urban	22.65	t2d: No; colorectal_cancer: advanced adenoma
ERP008729	ERS608552	ERP008729|530705	male	77	>=18 years	Austria	Europe	urban	37.56	t2d: No; colorectal_cancer: advanced adenoma
ERP008729	ERS608539	ERP008729|530697	female	63	>=18 years	Austria	Europe	urban	30.47	t2d: Yes; colorectal_cancer: advanced adenoma
ERP008729	ERS608569	ERP008729|530623	male	62	>=18 years	Austria	Europe	urban	24.3	t2d: No; colorectal_cancer: advanced adenoma
ERP008729	ERS608535	ERP008729|530600	female	70	>=18 years	Austria	Europe	urban	25.2	t2d: No; colorectal_cancer: advanced adenoma
ERP008729	ERS608548	ERP008729|530558	female	56	>=18 years	Austria	Europe	urban	22.8	t2d: No; colorectal_cancer: advanced adenoma
ERP008729	ERS608510	ERP008729|530451	male	68	>=18 years	Austria	Europe	urban	29.8	t2d: No; colorectal_cancer: none
ERP008729	ERS608568	ERP008729|530450	male	48	>=18 years	Austria	Europe	urban	25.61	t2d: No; colorectal_cancer: advanced adenoma
ERP008729	ERS608488	ERP008729|530444	female	62	>=18 years	Austria	Europe	urban	22.1	t2d: No; colorectal_cancer: none
ERP008729	ERS608537	ERP008729|530403	female	75	>=18 years	Austria	Europe	urban	30.12	t2d: No; colorectal_cancer: advanced adenoma
ERP008729	ERS608566	ERP008729|530398	male	80	>=18 years	Austria	Europe	urban	26.47	t2d: No; colorectal_cancer: advanced adenoma
ERP008729	ERS608492	ERP008729|530394	female	67	>=18 years	Austria	Europe	urban	22.58	t2d: No; colorectal_cancer: none
ERP008729	ERS608583	ERP008729|530373	female	47	>=18 years	Austria	Europe	urban	25.78	t2d: No; colorectal_cancer: carcinoma
ERP008729	ERS608494	ERP008729|530368	female	70	>=18 years	Austria	Europe	urban	22.8	t2d: No; colorectal_cancer: none
ERP008729	ERS608504	ERP008729|530364	male	63	>=18 years	Austria	Europe	urban	31.17	t2d: No; colorectal_cancer: none
ERP008729	ERS608571	ERP008729|530348	male	58	>=18 years	Austria	Europe	urban	21.7	t2d: No; colorectal_cancer: advanced adenoma
ERP008729	ERS608522	ERP008729|530331	male	70	>=18 years	Austria	Europe	urban	23.67	t2d: No; colorectal_cancer: none
ERP008729	ERS608570	ERP008729|530323	male	71	>=18 years	Austria	Europe	urban	24.8	t2d: No; colorectal_cancer: advanced adenoma
ERP008729	ERS608479	ERP008729|530315	female	75	>=18 years	Austria	Europe	urban	31	t2d: No; colorectal_cancer: none
ERP008729	ERS608545	ERP008729|530297	female	78	>=18 years	Austria	Europe	urban	24	t2d: No; colorectal_cancer: advanced adenoma
ERP008729	ERS608493	ERP008729|530295	female	70	>=18 years	Austria	Europe	urban	22.67	t2d: No; colorectal_cancer: none
ERP008729	ERS608560	ERP008729|530262	male	64	>=18 years	Austria	Europe	urban	29.3	t2d: No; colorectal_cancer: advanced adenoma
ERP008729	ERS608523	ERP008729|530258	male	65	>=18 years	Austria	Europe	urban	22.03	t2d: No; colorectal_cancer: none
ERP008729	ERS608500	ERP008729|530251	male	72	>=18 years	Austria	Europe	urban	31.8	t2d: No; colorectal_cancer: none
ERP008729	ERS608491	ERP008729|530227	female	68	>=18 years	Austria	Europe	urban	22.4	t2d: No; colorectal_cancer: none
ERP008729	ERS608517	ERP008729|530215	male	65	>=18 years	Austria	Europe	urban	31.22	t2d: Yes; colorectal_cancer: none
ERP008729	ERS608534	ERP008729|530185	female	52	>=18 years	Austria	Europe	urban	32.8	t2d: No; colorectal_cancer: advanced adenoma
ERP008729	ERS608482	ERP008729|530177	female	71	>=18 years	Austria	Europe	urban	29	t2d: No; colorectal_cancer: none
ERP008729	ERS608562	ERP008729|530172	male	63	>=18 years	Austria	Europe	urban	27.4	t2d: No; colorectal_cancer: advanced adenoma
ERP008729	ERS608533	ERP008729|530168	female	62	>=18 years	Austria	Europe	urban	32.8	t2d: No; colorectal_cancer: advanced adenoma
ERP008729	ERS608478	ERP008729|530167	female	72	>=18 years	Austria	Europe	urban	30	t2d: No; colorectal_cancer: none
ERP008729	ERS608506	ERP008729|530163	male	63	>=18 years	Austria	Europe	urban	30.4	t2d: Yes; colorectal_cancer: none
ERP008729	ERS608487	ERP008729|530154	female	74	>=18 years	Austria	Europe	urban	28.5	t2d: No; colorectal_cancer: none
ERP008729	ERS608546	ERP008729|530142	female	61	>=18 years	Austria	Europe	urban	22.8	t2d: No; colorectal_cancer: advanced adenoma
ERP008729	ERS608502	ERP008729|530119	male	70	>=18 years	Austria	Europe	urban	31.6	t2d: Yes; colorectal_cancer: none
ERP008729	ERS608529	ERP008729|530075	male	63	>=18 years	Austria	Europe	urban	34.14	t2d: No; colorectal_cancer: none
ERP008729	ERS608490	ERP008729|530074	female	68	>=18 years	Austria	Europe	urban	22.1	t2d: No; colorectal_cancer: none
ERP008729	ERS608526	ERP008729|530055	male	64	>=18 years	Austria	Europe	urban	22.78	t2d: No; colorectal_cancer: none
ERP008729	ERS608549	ERP008729|530054	female	64	>=18 years	Austria	Europe	urban	20.52	t2d: No; colorectal_cancer: advanced adenoma
ERP008729	ERS608512	ERP008729|530052	male	64	>=18 years	Austria	Europe	urban	29.38	t2d: No; colorectal_cancer: none
ERP008729	ERS608480	ERP008729|530050	female	71	>=18 years	Austria	Europe	urban	29	t2d: No; colorectal_cancer: none
ERP008729	ERS608572	ERP008729|530041	male	69	>=18 years	Austria	Europe	urban	21.46	t2d: No; colorectal_cancer: advanced adenoma
ERP008729	ERS608561	ERP008729|530039	male	67	>=18 years	Austria	Europe	urban	28.34	t2d: Yes; colorectal_cancer: advanced adenoma
ERP008729	ERS608556	ERP008729|530028	male	67	>=18 years	Austria	Europe	urban	33.23	t2d: No; colorectal_cancer: advanced adenoma
ERP008729	ERS608547	ERP008729|530026	female	83	>=18 years	Austria	Europe	urban	21.94	t2d: No; colorectal_cancer: advanced adenoma
ERP008729	ERS608559	ERP008729|530018	male	56	>=18 years	Austria	Europe	urban	29.41	t2d: No; colorectal_cancer: advanced adenoma
ERP008729	ERS608538	ERP008729|530002	female	60	>=18 years	Austria	Europe	urban	30	t2d: No; colorectal_cancer: advanced adenoma
ERP008729	ERS608604	ERP008729|31884	male	54	>=18 years	Austria	Europe	urban	27.34	t2d: No; colorectal_cancer: carcinoma
ERP008729	ERS608614	ERP008729|31883	male	43	>=18 years	Austria	Europe	urban	22.68	t2d: No; colorectal_cancer: carcinoma
ERP008729	ERS608576	ERP008729|31881	female	60	>=18 years	Austria	Europe	urban	30.08	t2d: No; colorectal_cancer: carcinoma
ERP008729	ERS608612	ERP008729|31880	male	74	>=18 years	Austria	Europe	urban	24.34	t2d: Yes; colorectal_cancer: carcinoma
ERP008729	ERS608618	ERP008729|31879	male	71	>=18 years	Austria	Europe	urban	29.74	t2d: No; colorectal_cancer: carcinoma
ERP008729	ERS608580	ERP008729|31878	female	52	>=18 years	Austria	Europe	urban	27.14	t2d: No; colorectal_cancer: carcinoma
ERP008729	ERS608582	ERP008729|31877	female	72	>=18 years	Austria	Europe	urban	26.67	t2d: No; colorectal_cancer: carcinoma
ERP008729	ERS608591	ERP008729|31876	female	56	>=18 years	Austria	Europe	urban	20.07	t2d: No; colorectal_cancer: carcinoma
ERP008729	ERS608603	ERP008729|31875	male	58	>=18 years	Austria	Europe	urban	27.76	t2d: No; colorectal_cancer: carcinoma
ERP008729	ERS608578	ERP008729|31874	female	74	>=18 years	Austria	Europe	urban	29.17	t2d: Yes; colorectal_cancer: carcinoma
ERP008729	ERS608611	ERP008729|31873	male	73	>=18 years	Austria	Europe	urban	24.82	t2d: No; colorectal_cancer: carcinoma
ERP008729	ERS608593	ERP008729|31872	male	46	>=18 years	Austria	Europe	urban	30.86	t2d: Yes; colorectal_cancer: carcinoma
ERP008729	ERS608601	ERP008729|31871	male	72	>=18 years	Austria	Europe	urban	28.41	t2d: No; colorectal_cancer: carcinoma
ERP008729	ERS608609	ERP008729|31870	male	63	>=18 years	Austria	Europe	urban	25.88	t2d: No; colorectal_cancer: carcinoma
ERP008729	ERS608585	ERP008729|31868	female	64	>=18 years	Austria	Europe	urban	24.09	t2d: No; colorectal_cancer: carcinoma
ERP008729	ERS608577	ERP008729|31866	female	73	>=18 years	Austria	Europe	urban	29.75	t2d: No; colorectal_cancer: carcinoma
ERP008729	ERS608588	ERP008729|31865	female	55	>=18 years	Austria	Europe	urban	23.34	t2d: No; colorectal_cancer: carcinoma
ERP008729	ERS608474	ERP008729|31766	female	73	>=18 years	Austria	Europe	urban	32	t2d: No; colorectal_cancer: none
ERP008729	ERS608509	ERP008729|31750	male	66	>=18 years	Austria	Europe	urban	34.04	t2d: No; colorectal_cancer: none
ERP008729	ERS608503	ERP008729|31749	male	70	>=18 years	Austria	Europe	urban	31.25	t2d: No; colorectal_cancer: none
ERP008729	ERS608497	ERP008729|31723	female	69	>=18 years	Austria	Europe	urban	22.4	t2d: No; colorectal_cancer: none
ERP008729	ERS608484	ERP008729|31714	female	69	>=18 years	Austria	Europe	urban	28.3	t2d: Yes; colorectal_cancer: none
ERP008729	ERS608528	ERP008729|31711	male	66	>=18 years	Austria	Europe	urban	30.02	t2d: No; colorectal_cancer: none
ERP008729	ERS608573	ERP008729|31705	female	84	>=18 years	Austria	Europe	urban	24.7	t2d: No; colorectal_cancer: advanced adenoma
ERP008729	ERS608483	ERP008729|31700	female	72	>=18 years	Austria	Europe	urban	28.7	t2d: Yes; colorectal_cancer: none
ERP008729	ERS608607	ERP008729|31685	male	74	>=18 years	Austria	Europe	urban	26.37	t2d: No; colorectal_cancer: carcinoma
ERP008729	ERS608530	ERP008729|31637	male	66	>=18 years	Austria	Europe	urban	29.98	t2d: No; colorectal_cancer: none
ERP008729	ERS608476	ERP008729|31600	female	70	>=18 years	Austria	Europe	urban	30	t2d: No; colorectal_cancer: none
ERP008729	ERS608567	ERP008729|31582	male	77	>=18 years	Austria	Europe	urban	25.7	t2d: No; colorectal_cancer: advanced adenoma
ERP008729	ERS608486	ERP008729|31557	female	74	>=18 years	Austria	Europe	urban	28.5	t2d: No; colorectal_cancer: none
ERP008729	ERS608579	ERP008729|31549	female	84	>=18 years	Austria	Europe	urban	27.77	t2d: No; colorectal_cancer: carcinoma
ERP008729	ERS608475	ERP008729|31537	female	70	>=18 years	Austria	Europe	urban	31	t2d: No; colorectal_cancer: none
ERP008729	ERS608518	ERP008729|31519	male	65	>=18 years	Austria	Europe	urban	28.9	t2d: No; colorectal_cancer: none
ERP008729	ERS608513	ERP008729|31512	male	64	>=18 years	Austria	Europe	urban	29.3	t2d: No; colorectal_cancer: none
ERP008729	ERS608543	ERP008729|31501	female	69	>=18 years	Austria	Europe	urban	24.4	t2d: No; colorectal_cancer: advanced adenoma
ERP008729	ERS608617	ERP008729|31493	male	68	>=18 years	Austria	Europe	urban	32.25	t2d: No; colorectal_cancer: carcinoma
ERP008729	ERS608606	ERP008729|31489	male	60	>=18 years	Austria	Europe	urban	26.64	t2d: No; colorectal_cancer: carcinoma
ERP008729	ERS608536	ERP008729|31477	female	78	>=18 years	Austria	Europe	urban	31.24	t2d: No; colorectal_cancer: advanced adenoma
ERP008729	ERS608540	ERP008729|31455	female	72	>=18 years	Austria	Europe	urban	27.43	t2d: No; colorectal_cancer: advanced adenoma
ERP008729	ERS608496	ERP008729|31452	female	66	>=18 years	Austria	Europe	urban	21.7	t2d: No; colorectal_cancer: none
ERP008729	ERS608519	ERP008729|31450	male	67	>=18 years	Austria	Europe	urban	23.14	t2d: No; colorectal_cancer: none
ERP008729	ERS608557	ERP008729|31449	male	63	>=18 years	Austria	Europe	urban	30.77	t2d: No; colorectal_cancer: advanced adenoma
ERP008729	ERS608575	ERP008729|31446	female	84	>=18 years	Austria	Europe	urban	31.22	t2d: No; colorectal_cancer: carcinoma
ERP008729	ERS608564	ERP008729|31431	male	71	>=18 years	Austria	Europe	urban	27.04	t2d: Yes; colorectal_cancer: advanced adenoma
ERP008729	ERS608477	ERP008729|31428	female	69	>=18 years	Austria	Europe	urban	30	t2d: No; colorectal_cancer: none
ERP008729	ERS608542	ERP008729|31424	female	68	>=18 years	Austria	Europe	urban	24.84	t2d: Yes; colorectal_cancer: advanced adenoma
ERP008729	ERS608501	ERP008729|31416	male	72	>=18 years	Austria	Europe	urban	31.8	t2d: Yes; colorectal_cancer: none
ERP008729	ERS608531	ERP008729|31398	female	68	>=18 years	Austria	Europe	urban	34.01	t2d: No; colorectal_cancer: advanced adenoma
ERP008729	ERS608507	ERP008729|31379	male	63	>=18 years	Austria	Europe	urban	30.4	t2d: Yes; colorectal_cancer: none
ERP008729	ERS608616	ERP008729|31367	female	86	>=18 years	Austria	Europe	urban	20.5	t2d: No; colorectal_cancer: carcinoma
ERP008729	ERS608515	ERP008729|31360	male	71	>=18 years	Austria	Europe	urban	29.04	t2d: No; colorectal_cancer: none
ERP008729	ERS608516	ERP008729|31343	male	72	>=18 years	Austria	Europe	urban	29.03	t2d: Yes; colorectal_cancer: none
ERP008729	ERS608553	ERP008729|31337	male	62	>=18 years	Austria	Europe	urban	35.43	t2d: No; colorectal_cancer: advanced adenoma
ERP008729	ERS608524	ERP008729|31333	male	68	>=18 years	Austria	Europe	urban	22.2	t2d: No; colorectal_cancer: none
ERP008729	ERS608505	ERP008729|31328	male	63	>=18 years	Austria	Europe	urban	30.9	t2d: Yes; colorectal_cancer: none
ERP008729	ERS608495	ERP008729|31300	female	68	>=18 years	Austria	Europe	urban	21.7	t2d: No; colorectal_cancer: none
ERP008729	ERS608605	ERP008729|31285	male	84	>=18 years	Austria	Europe	urban	27.28	t2d: Yes; colorectal_cancer: carcinoma
ERP008729	ERS608555	ERP008729|31282	male	63	>=18 years	Austria	Europe	urban	34.08	t2d: No; colorectal_cancer: advanced adenoma
ERP008729	ERS608594	ERP008729|31276	male	82	>=18 years	Austria	Europe	urban	30.47	t2d: No; colorectal_cancer: carcinoma
ERP008729	ERS608558	ERP008729|31275	male	62	>=18 years	Austria	Europe	urban	30.1	t2d: No; colorectal_cancer: advanced adenoma
ERP008729	ERS608527	ERP008729|31267	male	67	>=18 years	Austria	Europe	urban	22.79	t2d: No; colorectal_cancer: none
ERP008729	ERS608544	ERP008729|31256	female	69	>=18 years	Austria	Europe	urban	24.13	t2d: No; colorectal_cancer: advanced adenoma
ERP008729	ERS608598	ERP008729|31237	male	67	>=18 years	Austria	Europe	urban	29.4	t2d: No; colorectal_cancer: carcinoma
ERP008729	ERS608514	ERP008729|31236	male	65	>=18 years	Austria	Europe	urban	29.06	t2d: No; colorectal_cancer: none
ERP008729	ERS608565	ERP008729|31233	male	62	>=18 years	Austria	Europe	urban	26.88	t2d: No; colorectal_cancer: advanced adenoma
ERP008729	ERS608525	ERP008729|31232	male	70	>=18 years	Austria	Europe	urban	22.64	t2d: No; colorectal_cancer: none
ERP008729	ERS608589	ERP008729|31223	female	65	>=18 years	Austria	Europe	urban	23.31	t2d: No; colorectal_cancer: carcinoma
ERP008729	ERS608485	ERP008729|31219	female	74	>=18 years	Austria	Europe	urban	28.3	t2d: No; colorectal_cancer: none
ERP008729	ERS608602	ERP008729|31188	male	65	>=18 years	Austria	Europe	urban	28.03	t2d: No; colorectal_cancer: carcinoma
ERP008729	ERS608481	ERP008729|31160	female	67	>=18 years	Austria	Europe	urban	30	t2d: No; colorectal_cancer: none
ERP008729	ERS608620	ERP008729|31159	male	73	>=18 years	Austria	Europe	urban	17.99	t2d: No; colorectal_cancer: carcinoma
ERP008729	ERS608563	ERP008729|31137	male	67	>=18 years	Austria	Europe	urban	27.14	t2d: No; colorectal_cancer: advanced adenoma
ERP008729	ERS608511	ERP008729|31129	male	73	>=18 years	Austria	Europe	urban	29.7	t2d: Yes; colorectal_cancer: none
ERP008729	ERS608508	ERP008729|31112	male	66	>=18 years	Austria	Europe	urban	30.3	t2d: No; colorectal_cancer: none
ERP008729	ERS608521	ERP008729|31071	male	68	>=18 years	Austria	Europe	urban	23.45	t2d: No; colorectal_cancer: none
ERP008729	ERS608554	ERP008729|31030	male	70	>=18 years	Austria	Europe	urban	34.11	t2d: No; colorectal_cancer: advanced adenoma
ERP008729	ERS608489	ERP008729|31021	female	60	>=18 years	Austria	Europe	urban	22.1	t2d: No; colorectal_cancer: none
ERP008729	ERS608499	ERP008729|31009	male	68	>=18 years	Austria	Europe	urban	32	t2d: No; colorectal_cancer: none
ERP008729	ERS608599	ERP008729|31004	male	64	>=18 years	Austria	Europe	urban	29.35	t2d: No; colorectal_cancer: carcinoma
SRP066479	SRS1170830	SRP066479|1_1	male	73	>=18 years	El Salvador	South America	rural	-	-
SRP066479	SRS1170829	SRP066479|1_1	male	73	>=18 years	El Salvador	South America	rural	-	-
SRP066479	SRS1170828	SRP066479|1_1	male	74	>=18 years	El Salvador	South America	rural	-	-
SRP066479	SRS1170827	SRP066479|1_2	female	68	>=18 years	El Salvador	South America	rural	-	-
SRP066479	SRS1170826	SRP066479|1_2	female	68	>=18 years	El Salvador	South America	rural	-	-
SRP066479	SRS1170825	SRP066479|1_2	female	69	>=18 years	El Salvador	South America	rural	-	-
SRP066479	SRS1170824	SRP066479|1_3	male	42	>=18 years	El Salvador	South America	rural	-	-
SRP066479	SRS1170823	SRP066479|1_3	male	42	>=18 years	El Salvador	South America	rural	-	-
SRP066479	SRS1170822	SRP066479|1_3	male	43	>=18 years	El Salvador	South America	rural	-	-
SRP066479	SRS1170821	SRP066479|1_4	male	30	>=18 years	El Salvador	South America	rural	-	-
SRP066479	SRS1170820	SRP066479|1_4	male	30	>=18 years	El Salvador	South America	rural	-	-
SRP066479	SRS1170819	SRP066479|1_4	male	31	>=18 years	El Salvador	South America	rural	-	-
SRP066479	SRS1170735	SRP066479|01A	female	56	>=18 years	Peru	South America	rural	-	subgroup/region: Lima
SRP066479	SRS1170891	SRP066479|01A	female	56	>=18 years	Peru	South America	rural	-	subgroup/region: Lima
SRP066479	SRS1170649	SRP066479|01A	female	57	>=18 years	Peru	South America	rural	-	subgroup/region: Lima
SRP066479	SRS1170734	SRP066479|01B	male	64	>=18 years	Peru	South America	rural	-	subgroup/region: Lima
SRP066479	SRS1170890	SRP066479|01B	male	64	>=18 years	Peru	South America	rural	-	subgroup/region: Lima
SRP066479	SRS1170647	SRP066479|01B	male	64	>=18 years	Peru	South America	rural	-	subgroup/region: Lima
SRP066479	SRS1170850	SRP066479|01C	female	32	>=18 years	Peru	South America	rural	-	subgroup/region: Lima
SRP066479	SRS1170713	SRP066479|01C	female	32	>=18 years	Peru	South America	rural	-	subgroup/region: Lima
SRP066479	SRS1170889	SRP066479|01D	male	32	>=18 years	Peru	South America	rural	-	subgroup/region: Lima
SRP066479	SRS1170848	SRP066479|01D	male	32	>=18 years	Peru	South America	rural	-	subgroup/region: Lima
SRP066479	SRS1170712	SRP066479|01D	male	33	>=18 years	Peru	South America	rural	-	subgroup/region: Lima
SRP066479	SRS1170733	SRP066479|01E	female	31	>=18 years	Peru	South America	rural	-	subgroup/region: Lima
SRP066479	SRS1170888	SRP066479|01E	female	31	>=18 years	Peru	South America	rural	-	subgroup/region: Lima
SRP066479	SRS1170849	SRP066479|01E	female	32	>=18 years	Peru	South America	rural	-	subgroup/region: Lima
SRP066479	SRS1170847	SRP066479|01F	male	30	>=18 years	Peru	South America	rural	-	subgroup/region: Lima
SRP066479	SRS1170711	SRP066479|01F	male	31	>=18 years	Peru	South America	rural	-	subgroup/region: Lima
SRP066479	SRS1170732	SRP066479|01G	female	2	<=3 years	Peru	South America	rural	-	subgroup/region: Lima
SRP066479	SRS1170887	SRP066479|01G	female	2	<=3 years	Peru	South America	rural	-	subgroup/region: Lima
SRP066479	SRS1170846	SRP066479|01G	female	3	<=3 years	Peru	South America	rural	-	subgroup/region: Lima
SRP066479	SRS1170885	SRP066479|01H	female	28	>=18 years	Peru	South America	rural	-	subgroup/region: Lima
SRP066479	SRS1170845	SRP066479|01H	female	28	>=18 years	Peru	South America	rural	-	subgroup/region: Lima
SRP066479	SRS1170709	SRP066479|01H	female	28	>=18 years	Peru	South America	rural	-	subgroup/region: Lima
SRP066479	SRS1170886	SRP066479|01I	male	32	>=18 years	Peru	South America	rural	-	subgroup/region: Lima
SRP066479	SRS1170710	SRP066479|01I	male	33	>=18 years	Peru	South America	rural	-	subgroup/region: Lima
SRP066479	SRS1170884	SRP066479|01J	male	2	<=3 years	Peru	South America	rural	-	subgroup/region: Lima
SRP066479	SRS1170844	SRP066479|01J	male	3	<=3 years	Peru	South America	rural	-	subgroup/region: Lima
SRP066479	SRS1170817	SRP066479|2_1	female	26	>=18 years	El Salvador	South America	rural	-	-
SRP066479	SRS1170818	SRP066479|2_1	female	26	>=18 years	El Salvador	South America	rural	-	-
SRP066479	SRS1170816	SRP066479|2_1	female	27	>=18 years	El Salvador	South America	rural	-	-
SRP066479	SRS1170815	SRP066479|2_2	female	4	3-18 years	El Salvador	South America	rural	-	-
SRP066479	SRS1170814	SRP066479|2_2	female	4	3-18 years	El Salvador	South America	rural	-	-
SRP066479	SRS1170813	SRP066479|2_2	female	5	3-18 years	El Salvador	South America	rural	-	-
SRP066479	SRS1170812	SRP066479|2_3	male	7	3-18 years	El Salvador	South America	rural	-	-
SRP066479	SRS1170811	SRP066479|2_3	male	7	3-18 years	El Salvador	South America	rural	-	-
SRP066479	SRS1170810	SRP066479|2_3	male	8	3-18 years	El Salvador	South America	rural	-	-
SRP066479	SRS1170708	SRP066479|02A	female	34	>=18 years	Peru	South America	rural	-	subgroup/region: Lima
SRP066479	SRS1170707	SRP066479|02B	male	9	3-18 years	Peru	South America	rural	-	subgroup/region: Lima
SRP066479	SRS1170706	SRP066479|02C	male	0	<=3 years	Peru	South America	rural	-	subgroup/region: Lima
SRP066479	SRS1170881	SRP066479|3_1	female	43	>=18 years	El Salvador	South America	rural	-	-
SRP066479	SRS1170809	SRP066479|3_1	female	43	>=18 years	El Salvador	South America	rural	-	-
SRP066479	SRS1170808	SRP066479|3_1	female	44	>=18 years	El Salvador	South America	rural	-	-
SRP066479	SRS1170880	SRP066479|3_2	male	3	<=3 years	El Salvador	South America	rural	-	-
SRP066479	SRS1170807	SRP066479|3_2	male	3	<=3 years	El Salvador	South America	rural	-	-
SRP066479	SRS1170806	SRP066479|3_2	male	4	3-18 years	El Salvador	South America	rural	-	-
SRP066479	SRS1170879	SRP066479|3_3	female	12	3-18 years	El Salvador	South America	rural	-	-
SRP066479	SRS1170878	SRP066479|3_5	female	5	3-18 years	El Salvador	South America	rural	-	-
SRP066479	SRS1170805	SRP066479|3_5	female	6	3-18 years	El Salvador	South America	rural	-	-
SRP066479	SRS1170877	SRP066479|3_6	female	11	3-18 years	El Salvador	South America	rural	-	-
SRP066479	SRS1170803	SRP066479|3_6	female	11	3-18 years	El Salvador	South America	rural	-	-
SRP066479	SRS1170804	SRP066479|3_6	female	12	3-18 years	El Salvador	South America	rural	-	-
SRP066479	SRS1170876	SRP066479|3_7	male	40	>=18 years	El Salvador	South America	rural	-	-
SRP066479	SRS1170802	SRP066479|3_7	male	40	>=18 years	El Salvador	South America	rural	-	-
SRP066479	SRS1170801	SRP066479|3_7	male	41	>=18 years	El Salvador	South America	rural	-	-
SRP066479	SRS1170731	SRP066479|03A	male	67	>=18 years	Peru	South America	rural	-	subgroup/region: Lima
SRP066479	SRS1170730	SRP066479|03B	female	58	>=18 years	Peru	South America	rural	-	subgroup/region: Lima
SRP066479	SRS1170729	SRP066479|03C	male	19	>=18 years	Peru	South America	rural	-	subgroup/region: Lima
SRP066479	SRS1170728	SRP066479|03D	male	8	3-18 years	Peru	South America	rural	-	subgroup/region: Lima
SRP066479	SRS1170727	SRP066479|03E	female	29	>=18 years	Peru	South America	rural	-	subgroup/region: Lima
SRP066479	SRS1170726	SRP066479|03F	female	20	>=18 years	Peru	South America	rural	-	subgroup/region: Lima
SRP066479	SRS1170725	SRP066479|03G	male	3	<=3 years	Peru	South America	rural	-	subgroup/region: Lima
SRP066479	SRS1170875	SRP066479|4_1	female	66	>=18 years	El Salvador	South America	rural	-	-
SRP066479	SRS1170894	SRP066479|4_1	female	67	>=18 years	El Salvador	South America	rural	-	-
SRP066479	SRS1170874	SRP066479|4_2	male	43	>=18 years	El Salvador	South America	rural	-	-
SRP066479	SRS1170873	SRP066479|4_2	male	43	>=18 years	El Salvador	South America	rural	-	-
SRP066479	SRS1170872	SRP066479|4_2	male	43	>=18 years	El Salvador	South America	rural	-	-
SRP066479	SRS1170892	SRP066479|4_2	male	44	>=18 years	El Salvador	South America	rural	-	-
SRP066479	SRS1170871	SRP066479|4_3	male	77	>=18 years	El Salvador	South America	rural	-	-
SRP066479	SRS1170870	SRP066479|4_3	male	77	>=18 years	El Salvador	South America	rural	-	-
SRP066479	SRS1170893	SRP066479|4_3	male	78	>=18 years	El Salvador	South America	rural	-	-
SRP066479	SRS1170705	SRP066479|04B	female	18	>=18 years	Peru	South America	rural	-	subgroup/region: Lima
SRP066479	SRS1170704	SRP066479|04C	female	4	3-18 years	Peru	South America	rural	-	subgroup/region: Lima
SRP066479	SRS1170703	SRP066479|04D	female	50	>=18 years	Peru	South America	rural	-	subgroup/region: Lima
SRP066479	SRS1170702	SRP066479|04E	male	47	>=18 years	Peru	South America	rural	-	subgroup/region: Lima
SRP066479	SRS1170723	SRP066479|05A	female	46	>=18 years	Peru	South America	rural	-	subgroup/region: Lima
SRP066479	SRS1170722	SRP066479|05B	male	44	>=18 years	Peru	South America	rural	-	subgroup/region: Lima
SRP066479	SRS1170721	SRP066479|05C	female	7	3-18 years	Peru	South America	rural	-	subgroup/region: Lima
SRP066479	SRS1170720	SRP066479|05D	male	21	>=18 years	Peru	South America	rural	-	subgroup/region: Lima
SRP066479	SRS1170867	SRP066479|6_1	male	33	>=18 years	El Salvador	South America	rural	-	-
SRP066479	SRS1170866	SRP066479|6_1	male	33	>=18 years	El Salvador	South America	rural	-	-
SRP066479	SRS1170800	SRP066479|6_2	female	32	>=18 years	El Salvador	South America	rural	-	-
SRP066479	SRS1170904	SRP066479|6_2	female	32	>=18 years	El Salvador	South America	rural	-	-
SRP066479	SRS1170799	SRP066479|6_3	female	9	3-18 years	El Salvador	South America	rural	-	-
SRP066479	SRS1170869	SRP066479|6_3	female	9	3-18 years	El Salvador	South America	rural	-	-
SRP066479	SRS1170868	SRP066479|6_4	male	5	3-18 years	El Salvador	South America	rural	-	-
SRP066479	SRS1170865	SRP066479|6_4	male	5	3-18 years	El Salvador	South America	rural	-	-
SRP066479	SRS1170903	SRP066479|6_5	male	3	<=3 years	El Salvador	South America	rural	-	-
SRP066479	SRS1170798	SRP066479|6_6	male	11	3-18 years	El Salvador	South America	rural	-	-
SRP066479	SRS1170864	SRP066479|6_6	male	11	3-18 years	El Salvador	South America	rural	-	-
SRP066479	SRS1170701	SRP066479|07A	female	41	>=18 years	Peru	South America	rural	-	subgroup/region: Lima
SRP066479	SRS1170700	SRP066479|07C	male	44	>=18 years	Peru	South America	rural	-	subgroup/region: Lima
SRP066479	SRS1170699	SRP066479|07D	female	2	<=3 years	Peru	South America	rural	-	subgroup/region: Lima
SRP066479	SRS1170698	SRP066479|07E	male	4	3-18 years	Peru	South America	rural	-	subgroup/region: Lima
SRP066479	SRS1170797	SRP066479|8_1	female	29	>=18 years	El Salvador	South America	rural	-	-
SRP066479	SRS1170796	SRP066479|8_1	female	29	>=18 years	El Salvador	South America	rural	-	-
SRP066479	SRS1170795	SRP066479|8_1	female	30	>=18 years	El Salvador	South America	rural	-	-
SRP066479	SRS1170794	SRP066479|8_3	female	3	<=3 years	El Salvador	South America	rural	-	-
SRP066479	SRS1170793	SRP066479|8_3	female	3	<=3 years	El Salvador	South America	rural	-	-
SRP066479	SRS1170792	SRP066479|8_3	female	4	3-18 years	El Salvador	South America	rural	-	-
SRP066479	SRS1170718	SRP066479|08A	female	49	>=18 years	Peru	South America	rural	-	subgroup/region: Lima
SRP066479	SRS1170863	SRP066479|08A	female	49	>=18 years	Peru	South America	rural	-	subgroup/region: Lima
SRP066479	SRS1170843	SRP066479|08A	female	50	>=18 years	Peru	South America	rural	-	subgroup/region: Lima
SRP066479	SRS1170862	SRP066479|08B	male	63	>=18 years	Peru	South America	rural	-	subgroup/region: Lima
SRP066479	SRS1170861	SRP066479|08C	male	23	>=18 years	Peru	South America	rural	-	subgroup/region: Lima
SRP066479	SRS1170860	SRP066479|08D	male	20	>=18 years	Peru	South America	rural	-	subgroup/region: Lima
SRP066479	SRS1170842	SRP066479|08D	male	21	>=18 years	Peru	South America	rural	-	subgroup/region: Lima
SRP066479	SRS1170697	SRP066479|08D	male	20	>=18 years	Peru	South America	rural	-	subgroup/region: Lima
SRP066479	SRS1170717	SRP066479|08E	female	15	3-18 years	Peru	South America	rural	-	subgroup/region: Lima
SRP066479	SRS1170859	SRP066479|08E	female	15	3-18 years	Peru	South America	rural	-	subgroup/region: Lima
SRP066479	SRS1170841	SRP066479|08E	female	16	3-18 years	Peru	South America	rural	-	subgroup/region: Lima
SRP066479	SRS1170716	SRP066479|08F	male	13	3-18 years	Peru	South America	rural	-	subgroup/region: Lima
SRP066479	SRS1170858	SRP066479|08F	male	13	3-18 years	Peru	South America	rural	-	subgroup/region: Lima
SRP066479	SRS1170715	SRP066479|08G	male	11	3-18 years	Peru	South America	rural	-	subgroup/region: Lima
SRP066479	SRS1170857	SRP066479|08G	male	11	3-18 years	Peru	South America	rural	-	subgroup/region: Lima
SRP066479	SRS1170714	SRP066479|08H	male	8	3-18 years	Peru	South America	rural	-	subgroup/region: Lima
SRP066479	SRS1170856	SRP066479|08H	male	8	3-18 years	Peru	South America	rural	-	subgroup/region: Lima
SRP066479	SRS1170854	SRP066479|08I	female	27	>=18 years	Peru	South America	rural	-	subgroup/region: Lima
SRP066479	SRS1170840	SRP066479|08I	female	27	>=18 years	Peru	South America	rural	-	subgroup/region: Lima
SRP066479	SRS1170696	SRP066479|08I	female	27	>=18 years	Peru	South America	rural	-	subgroup/region: Lima
SRP066479	SRS1170855	SRP066479|08J	male	24	>=18 years	Peru	South America	rural	-	subgroup/region: Lima
SRP066479	SRS1170853	SRP066479|08K	male	3	<=3 years	Peru	South America	rural	-	subgroup/region: Lima
SRP066479	SRS1170839	SRP066479|08K	male	4	3-18 years	Peru	South America	rural	-	subgroup/region: Lima
SRP066479	SRS1170695	SRP066479|08K	male	3	<=3 years	Peru	South America	rural	-	subgroup/region: Lima
SRP066479	SRS1170791	SRP066479|9_1	female	57	>=18 years	El Salvador	South America	rural	-	-
SRP066479	SRS1170790	SRP066479|9_1	female	57	>=18 years	El Salvador	South America	rural	-	-
SRP066479	SRS1170789	SRP066479|9_2	male	64	>=18 years	El Salvador	South America	rural	-	-
SRP066479	SRS1170694	SRP066479|09A	male	40	>=18 years	Peru	South America	rural	-	subgroup/region: Lima
SRP066479	SRS1170693	SRP066479|09B	female	37	>=18 years	Peru	South America	rural	-	subgroup/region: Lima
SRP066479	SRS1170692	SRP066479|09C	male	13	3-18 years	Peru	South America	rural	-	subgroup/region: Lima
SRP066479	SRS1170691	SRP066479|09D	male	9	3-18 years	Peru	South America	rural	-	subgroup/region: Lima
SRP066479	SRS1170690	SRP066479|09E	female	5	3-18 years	Peru	South America	rural	-	subgroup/region: Lima
SRP066479	SRS1170788	SRP066479|10_2	female	22	>=18 years	El Salvador	South America	rural	-	-
SRP066479	SRS1170787	SRP066479|10_2	female	22	>=18 years	El Salvador	South America	rural	-	-
SRP066479	SRS1170786	SRP066479|10_2	female	23	>=18 years	El Salvador	South America	rural	-	-
SRP066479	SRS1170785	SRP066479|10_3	female	3	<=3 years	El Salvador	South America	rural	-	-
SRP066479	SRS1170784	SRP066479|10_3	female	3	<=3 years	El Salvador	South America	rural	-	-
SRP066479	SRS1170783	SRP066479|10_3	female	4	3-18 years	El Salvador	South America	rural	-	-
SRP066479	SRS1170782	SRP066479|10_4	female	5	3-18 years	El Salvador	South America	rural	-	-
SRP066479	SRS1170781	SRP066479|10_4	female	5	3-18 years	El Salvador	South America	rural	-	-
SRP066479	SRS1170779	SRP066479|10_4	female	6	3-18 years	El Salvador	South America	rural	-	-
SRP066479	SRS1170780	SRP066479|14_1	-	1.25	<=3 years	El Salvador	South America	rural	-	-
SRP066479	SRS1170778	SRP066479|14_1	-	1.25	<=3 years	El Salvador	South America	rural	-	-
SRP066479	SRS1170777	SRP066479|14_1	-	2	<=3 years	El Salvador	South America	rural	-	-
SRP066479	SRS1170776	SRP066479|14_2	female	24	>=18 years	El Salvador	South America	rural	-	-
SRP066479	SRS1170775	SRP066479|14_2	female	24	>=18 years	El Salvador	South America	rural	-	-
SRP066479	SRS1170773	SRP066479|14_3	male	26	>=18 years	El Salvador	South America	rural	-	-
SRP066479	SRS1170774	SRP066479|14_3	male	26	>=18 years	El Salvador	South America	rural	-	-
SRP066479	SRS1170772	SRP066479|14_3	male	27	>=18 years	El Salvador	South America	rural	-	-
SRP066479	SRS1170771	SRP066479|19_1	male	57	>=18 years	El Salvador	South America	rural	-	-
SRP066479	SRS1170770	SRP066479|19_1	male	58	>=18 years	El Salvador	South America	rural	-	-
SRP066479	SRS1170769	SRP066479|21_1	female	55	>=18 years	El Salvador	South America	rural	-	-
SRP066479	SRS1170768	SRP066479|21_1	female	55	>=18 years	El Salvador	South America	rural	-	-
SRP066479	SRS1170767	SRP066479|21_1	female	56	>=18 years	El Salvador	South America	rural	-	-
SRP066479	SRS1170766	SRP066479|21_2	male	75	>=18 years	El Salvador	South America	rural	-	-
SRP066479	SRS1170758	SRP066479|21_2	male	76	>=18 years	El Salvador	South America	rural	-	-
SRP066479	SRS1170765	SRP066479|21_3	female	26	>=18 years	El Salvador	South America	rural	-	-
SRP066479	SRS1170764	SRP066479|21_3	female	26	>=18 years	El Salvador	South America	rural	-	-
SRP066479	SRS1170763	SRP066479|21_3	female	27	>=18 years	El Salvador	South America	rural	-	-
SRP066479	SRS1170762	SRP066479|21_4	male	0.25	<=3 years	El Salvador	South America	rural	-	-
SRP066479	SRS1170761	SRP066479|21_4	male	0.25	<=3 years	El Salvador	South America	rural	-	-
SRP066479	SRS1170760	SRP066479|21_4	male	1.25	<=3 years	El Salvador	South America	rural	-	-
SRP066479	SRS1170759	SRP066479|24_1	female	55	>=18 years	El Salvador	South America	rural	-	-
SRP066479	SRS1170757	SRP066479|24_1	female	55	>=18 years	El Salvador	South America	rural	-	-
SRP066479	SRS1170756	SRP066479|24_1	female	56	>=18 years	El Salvador	South America	rural	-	-
SRP066479	SRS1170755	SRP066479|24_2	female	44	>=18 years	El Salvador	South America	rural	-	-
SRP066479	SRS1170754	SRP066479|24_2	female	44	>=18 years	El Salvador	South America	rural	-	-
SRP066479	SRS1170753	SRP066479|24_3	male	15	3-18 years	El Salvador	South America	rural	-	-
SRP066479	SRS1170752	SRP066479|24_3	male	15	3-18 years	El Salvador	South America	rural	-	-
SRP066479	SRS1170751	SRP066479|24_3	male	16	3-18 years	El Salvador	South America	rural	-	-
SRP066479	SRS1170750	SRP066479|24_4	female	84	>=18 years	El Salvador	South America	rural	-	-
SRP066479	SRS1170749	SRP066479|24_4	female	84	>=18 years	El Salvador	South America	rural	-	-
SRP066479	SRS1170748	SRP066479|25_1	female	55	>=18 years	El Salvador	South America	rural	-	-
SRP066479	SRS1170747	SRP066479|25_1	female	55	>=18 years	El Salvador	South America	rural	-	-
SRP066479	SRS1170746	SRP066479|25_1	female	56	>=18 years	El Salvador	South America	rural	-	-
SRP066479	SRS1170745	SRP066479|25_3	female	19	>=18 years	El Salvador	South America	rural	-	-
SRP066479	SRS1170744	SRP066479|25_5	male	22	>=18 years	El Salvador	South America	rural	-	-
SRP066479	SRS1170743	SRP066479|25_5	male	22	>=18 years	El Salvador	South America	rural	-	-
SRP066479	SRS1170742	SRP066479|25_7	male	2	<=3 years	El Salvador	South America	rural	-	-
SRP066479	SRS1170741	SRP066479|25_7	male	2	<=3 years	El Salvador	South America	rural	-	-
SRP066479	SRS1170740	SRP066479|25_7	male	3	<=3 years	El Salvador	South America	rural	-	-
SRP090628	SRS1735644	SRP090628|P000648	Male	1.019	<=3 years	Russia	Europe	urban	-	t1d: No; subgroup/region: Petrozavodsk; days: 372; birth_mode: vaginal
SRP090628	SRS1735643	SRP090628|E025912	Female	0.334	<=3 years	Finland	Europe	urban	-	t1d: No; subgroup/region: Espoo; days: 122; birth_mode: vaginal
SRP090628	SRS1735642	SRP090628|E002681	Female	0.589	<=3 years	Finland	Europe	urban	-	t1d: Yes; subgroup/region: Espoo; days: 215; birth_mode: vaginal
SRP090628	SRS1735641	SRP090628|E008643	Female	0.86	<=3 years	Finland	Europe	urban	-	t1d: No; subgroup/region: Espoo; days: 314; birth_mode: vaginal
SRP090628	SRS1735640	SRP090628|P010936	Male	1.011	<=3 years	Russia	Europe	urban	-	t1d: No; subgroup/region: Petrozavodsk; days: 369; birth_mode: vaginal
SRP090628	SRS1735639	SRP090628|E018574	Female	0.214	<=3 years	Finland	Europe	urban	-	t1d: No; subgroup/region: Espoo; days: 78; birth_mode: vaginal
SRP090628	SRS1735637	SRP090628|T005507	Male	0.893	<=3 years	Estonia	Europe	urban	-	t1d: No; subgroup/region: Tartu; days: 326; birth_mode: vaginal
SRP090628	SRS1735636	SRP090628|E008643	Female	0.584	<=3 years	Finland	Europe	urban	-	t1d: No; subgroup/region: Espoo; days: 213; birth_mode: vaginal
SRP090628	SRS1735635	SRP090628|P020604	Male	1.723	<=3 years	Russia	Europe	urban	-	t1d: No; subgroup/region: Petrozavodsk; days: 629; birth_mode: vaginal
SRP090628	SRS1735634	SRP090628|E013394	Male	0.181	<=3 years	Finland	Europe	urban	-	t1d: No; subgroup/region: Espoo; days: 66; birth_mode: vaginal
SRP090628	SRS1735633	SRP090628|E029310	Male	0.181	<=3 years	Finland	Europe	urban	-	t1d: No; subgroup/region: Espoo; days: 66; birth_mode: vaginal
SRP090628	SRS1735632	SRP090628|E015378	Female	0.337	<=3 years	Finland	Europe	urban	-	t1d: No; subgroup/region: Espoo; days: 123; birth_mode: vaginal
SRP090628	SRS1735631	SRP090628|T019850	Male	0.096	<=3 years	Estonia	Europe	urban	-	t1d: No; subgroup/region: Tartu; days: 35; birth_mode: vaginal
SRP090628	SRS1735630	SRP090628|E018421	Male	0.315	<=3 years	Finland	Europe	urban	-	t1d: No; subgroup/region: Espoo; days: 115; birth_mode: vaginal
SRP090628	SRS1735629	SRP090628|P009880	Male	0.786	<=3 years	Russia	Europe	urban	-	t1d: No; subgroup/region: Petrozavodsk; days: 287; birth_mode: vaginal
SRP090628	SRS1735628	SRP090628|T008247	Male	0.115	<=3 years	Estonia	Europe	urban	-	t1d: No; subgroup/region: Tartu; days: 42; birth_mode: vaginal
SRP090628	SRS1735626	SRP090628|T008246	Female	0.296	<=3 years	Estonia	Europe	urban	-	t1d: No; subgroup/region: Tartu; days: 108; birth_mode: vaginal
SRP090628	SRS1735625	SRP090628|T017419	Female	0.164	<=3 years	Estonia	Europe	urban	-	t1d: No; subgroup/region: Tartu; days: 60; birth_mode: vaginal
SRP090628	SRS1735624	SRP090628|E008241	Male	0.649	<=3 years	Finland	Europe	urban	-	t1d: No; subgroup/region: Espoo; days: 237; birth_mode: vaginal
SRP090628	SRS1735623	SRP090628|T019852	Female	0.562	<=3 years	Estonia	Europe	urban	-	t1d: No; subgroup/region: Tartu; days: 205; birth_mode: vaginal
SRP090628	SRS1735622	SRP090628|T006266	Male	0.334	<=3 years	Estonia	Europe	urban	-	t1d: No; subgroup/region: Tartu; days: 122; birth_mode: vaginal
SRP090628	SRS1735621	SRP090628|T002534	Male	0.559	<=3 years	Estonia	Europe	urban	-	t1d: No; subgroup/region: Tartu; days: 204; birth_mode: vaginal
SRP090628	SRS1735620	SRP090628|E008241	Male	0.871	<=3 years	Finland	Europe	urban	-	t1d: No; subgroup/region: Espoo; days: 318; birth_mode: vaginal
SRP090628	SRS1735619	SRP090628|P003825	Male	1.005	<=3 years	Russia	Europe	urban	-	t1d: No; subgroup/region: Petrozavodsk; days: 367; birth_mode: cesarean
SRP090628	SRS1735618	SRP090628|T005643	Female	0.134	<=3 years	Estonia	Europe	urban	-	t1d: No; subgroup/region: Tartu; days: 49; birth_mode: vaginal
SRP090628	SRS1735617	SRP090628|E012393	Male	0.332	<=3 years	Finland	Europe	urban	-	t1d: No; subgroup/region: Espoo; days: 121; birth_mode: vaginal
SRP090628	SRS1735615	SRP090628|T008247	Male	0.329	<=3 years	Estonia	Europe	urban	-	t1d: No; subgroup/region: Tartu; days: 120; birth_mode: vaginal
SRP090628	SRS1735614	SRP090628|T014825	Male	0.348	<=3 years	Estonia	Europe	urban	-	t1d: No; subgroup/region: Tartu; days: 127; birth_mode: vaginal
SRP090628	SRS1735613	SRP090628|E008241	Male	0.981	<=3 years	Finland	Europe	urban	-	t1d: No; subgroup/region: Espoo; days: 358; birth_mode: vaginal
SRP090628	SRS1735611	SRP090628|P008633	Female	0.663	<=3 years	Russia	Europe	urban	-	t1d: No; subgroup/region: Petrozavodsk; days: 242; birth_mode: vaginal
SRP090628	SRS1735612	SRP090628|T012983	Female	0.107	<=3 years	Estonia	Europe	urban	-	t1d: No; subgroup/region: Tartu; days: 39; birth_mode: vaginal
SRP090628	SRS1735610	SRP090628|E017049	Male	0.151	<=3 years	Finland	Europe	urban	-	t1d: No; subgroup/region: Espoo; days: 55; birth_mode: vaginal
SRP090628	SRS1735609	SRP090628|T004341	Female	0.879	<=3 years	Estonia	Europe	urban	-	t1d: No; subgroup/region: Tartu; days: 321; birth_mode: vaginal
SRP090628	SRS1735608	SRP090628|E009020	Female	0.833	<=3 years	Finland	Europe	urban	-	t1d: No; subgroup/region: Espoo; days: 304; birth_mode: vaginal
SRP090628	SRS1735607	SRP090628|P004847	Female	0.696	<=3 years	Russia	Europe	urban	-	t1d: No; subgroup/region: Petrozavodsk; days: 254; birth_mode: vaginal
SRP090628	SRS1735606	SRP090628|T013832	Male	0.121	<=3 years	Estonia	Europe	urban	-	t1d: No; subgroup/region: Tartu; days: 44; birth_mode: vaginal
SRP090628	SRS1735604	SRP090628|E023839	Female	0.126	<=3 years	Finland	Europe	urban	-	t1d: No; subgroup/region: Espoo; days: 46; birth_mode: vaginal
SRP090628	SRS1735603	SRP090628|E003393	Female	0.789	<=3 years	Finland	Europe	urban	-	t1d: No; subgroup/region: Espoo; days: 288; birth_mode: vaginal
SRP090628	SRS1735602	SRP090628|T004341	Female	0.578	<=3 years	Estonia	Europe	urban	-	t1d: No; subgroup/region: Tartu; days: 211; birth_mode: vaginal
SRP090628	SRS1735601	SRP090628|E007743	Male	0.847	<=3 years	Finland	Europe	urban	-	t1d: No; subgroup/region: Espoo; days: 309; birth_mode: vaginal
SRP090628	SRS1735600	SRP090628|P000648	Male	0.866	<=3 years	Russia	Europe	urban	-	t1d: No; subgroup/region: Petrozavodsk; days: 316; birth_mode: vaginal
SRP090628	SRS1735599	SRP090628|T016234	Male	0.118	<=3 years	Estonia	Europe	urban	-	t1d: No; subgroup/region: Tartu; days: 43; birth_mode: vaginal
SRP090628	SRS1735598	SRP090628|E020781	Male	0.156	<=3 years	Finland	Europe	urban	-	t1d: No; subgroup/region: Espoo; days: 57; birth_mode: vaginal
SRP090628	SRS1735596	SRP090628|E004781	Female	0.57	<=3 years	Finland	Europe	urban	-	t1d: No; subgroup/region: Espoo; days: 208; birth_mode: vaginal
SRP090628	SRS1735597	SRP090628|E019349	Male	0.564	<=3 years	Finland	Europe	urban	-	t1d: No; subgroup/region: Espoo; days: 206; birth_mode: vaginal
SRP090628	SRS1735595	SRP090628|E025912	Female	0.115	<=3 years	Finland	Europe	urban	-	t1d: No; subgroup/region: Espoo; days: 42; birth_mode: vaginal
SRP090628	SRS1735591	SRP090628|P013960	Male	0.71	<=3 years	Russia	Europe	urban	-	t1d: No; subgroup/region: Petrozavodsk; days: 259; birth_mode: cesarean
SRP090628	SRS1735592	SRP090628|E023535	Male	0.142	<=3 years	Finland	Europe	urban	-	t1d: No; subgroup/region: Espoo; days: 52; birth_mode: vaginal
SRP090628	SRS1735593	SRP090628|E019793	Male	0.118	<=3 years	Finland	Europe	urban	-	t1d: No; subgroup/region: Espoo; days: 43; birth_mode: vaginal
SRP090628	SRS1735590	SRP090628|E019349	Male	0.151	<=3 years	Finland	Europe	urban	-	t1d: No; subgroup/region: Espoo; days: 55; birth_mode: vaginal
SRP090628	SRS1735588	SRP090628|E009667	Female	0.584	<=3 years	Finland	Europe	urban	-	t1d: Yes; subgroup/region: Espoo; days: 213; birth_mode: vaginal
SRP090628	SRS1735589	SRP090628|E024646	Male	0.129	<=3 years	Finland	Europe	urban	-	t1d: No; subgroup/region: Espoo; days: 47; birth_mode: vaginal
SRP090628	SRS1735587	SRP090628|P013701	Male	0.693	<=3 years	Russia	Europe	urban	-	t1d: No; subgroup/region: Petrozavodsk; days: 253; birth_mode: vaginal
SRP090628	SRS1735586	SRP090628|P010322	Male	0.901	<=3 years	Russia	Europe	urban	-	t1d: No; subgroup/region: Petrozavodsk; days: 329; birth_mode: vaginal
SRP090628	SRS1735585	SRP090628|E033156	Male	0.14	<=3 years	Finland	Europe	urban	-	t1d: No; subgroup/region: Espoo; days: 51; birth_mode: vaginal
SRP090628	SRS1735584	SRP090628|E005804	Male	0.797	<=3 years	Finland	Europe	urban	-	t1d: No; subgroup/region: Espoo; days: 291; birth_mode: vaginal
SRP090628	SRS1735581	SRP090628|E004080	Male	0.83	<=3 years	Finland	Europe	urban	-	t1d: No; subgroup/region: Espoo; days: 303; birth_mode: vaginal
SRP090628	SRS1735582	SRP090628|E019187	Female	0.332	<=3 years	Finland	Europe	urban	-	t1d: No; subgroup/region: Espoo; days: 121; birth_mode: vaginal
SRP090628	SRS1735580	SRP090628|P008579	Female	1.003	<=3 years	Russia	Europe	urban	-	t1d: No; subgroup/region: Petrozavodsk; days: 366; birth_mode: vaginal
SRP090628	SRS1735579	SRP090628|P004230	Male	1.005	<=3 years	Russia	Europe	urban	-	t1d: No; subgroup/region: Petrozavodsk; days: 367; birth_mode: vaginal
SRP090628	SRS1735578	SRP090628|E025830	Male	0.373	<=3 years	Finland	Europe	urban	-	t1d: No; subgroup/region: Espoo; days: 136; birth_mode: vaginal
SRP090628	SRS1735577	SRP090628|E020808	Female	0.11	<=3 years	Finland	Europe	urban	-	t1d: No; subgroup/region: Espoo; days: 40; birth_mode: vaginal
SRP090628	SRS1735576	SRP090628|E004080	Male	0.542	<=3 years	Finland	Europe	urban	-	t1d: No; subgroup/region: Espoo; days: 198; birth_mode: vaginal
SRP090628	SRS1735575	SRP090628|E018574	Female	0.323	<=3 years	Finland	Europe	urban	-	t1d: No; subgroup/region: Espoo; days: 118; birth_mode: vaginal
SRP090628	SRS1735573	SRP090628|E008437	Female	0.573	<=3 years	Finland	Europe	urban	-	t1d: No; subgroup/region: Espoo; days: 209; birth_mode: vaginal
SRP090628	SRS1735574	SRP090628|P019475	Male	1.786	<=3 years	Russia	Europe	urban	-	t1d: No; subgroup/region: Petrozavodsk; days: 652; birth_mode: vaginal
SRP090628	SRS1735571	SRP090628|E004071	Female	1.504	<=3 years	Finland	Europe	urban	-	t1d: No; subgroup/region: Espoo; days: 549; birth_mode: cesarean
SRP090628	SRS1735570	SRP090628|E015378	Female	0.94	<=3 years	Finland	Europe	urban	-	t1d: No; subgroup/region: Espoo; days: 343; birth_mode: vaginal
SRP090628	SRS1735569	SRP090628|E009676	Female	0.83	<=3 years	Finland	Europe	urban	-	t1d: No; subgroup/region: Espoo; days: 303; birth_mode: vaginal
SRP090628	SRS1735568	SRP090628|T008025	Male	0.123	<=3 years	Estonia	Europe	urban	-	t1d: No; subgroup/region: Tartu; days: 45; birth_mode: vaginal
SRP090628	SRS1735567	SRP090628|T003745	Female	1.37	<=3 years	Estonia	Europe	urban	-	t1d: No; subgroup/region: Tartu; days: 500; birth_mode: vaginal
SRP090628	SRS1735566	SRP090628|E002338	Female	0.833	<=3 years	Finland	Europe	urban	-	t1d: No; subgroup/region: Espoo; days: 304; birth_mode: vaginal
SRP090628	SRS1735565	SRP090628|T014575	Male	0.551	<=3 years	Estonia	Europe	urban	-	t1d: No; subgroup/region: Tartu; days: 201; birth_mode: vaginal
SRP090628	SRS1735564	SRP090628|E017049	Male	0.57	<=3 years	Finland	Europe	urban	-	t1d: No; subgroup/region: Espoo; days: 208; birth_mode: vaginal
SRP090628	SRS1735563	SRP090628|E002338	Female	0.334	<=3 years	Finland	Europe	urban	-	t1d: No; subgroup/region: Espoo; days: 122; birth_mode: vaginal
SRP090628	SRS1735562	SRP090628|E002338	Female	1.351	<=3 years	Finland	Europe	urban	-	t1d: No; subgroup/region: Espoo; days: 493; birth_mode: vaginal
SRP090628	SRS1735560	SRP090628|T009275	Female	0.09	<=3 years	Estonia	Europe	urban	-	t1d: No; subgroup/region: Tartu; days: 33; birth_mode: vaginal
SRP090628	SRS1735559	SRP090628|E006871	Female	0.31	<=3 years	Finland	Europe	urban	-	t1d: No; subgroup/region: Espoo; days: 113; birth_mode: vaginal
SRP090628	SRS1735558	SRP090628|P009291	Male	2.148	<=3 years	Russia	Europe	urban	-	t1d: No; subgroup/region: Petrozavodsk; days: 784; birth_mode: vaginal
SRP090628	SRS1735557	SRP090628|E002825	Male	0.855	<=3 years	Finland	Europe	urban	-	t1d: No; subgroup/region: Espoo; days: 312; birth_mode: vaginal
SRP090628	SRS1735556	SRP090628|T018343	Female	0.332	<=3 years	Estonia	Europe	urban	-	t1d: No; subgroup/region: Tartu; days: 121; birth_mode: vaginal
SRP090628	SRS1735555	SRP090628|T009275	Female	0.825	<=3 years	Estonia	Europe	urban	-	t1d: No; subgroup/region: Tartu; days: 301; birth_mode: vaginal
SRP090628	SRS1735554	SRP090628|E006871	Female	0.142	<=3 years	Finland	Europe	urban	-	t1d: No; subgroup/region: Espoo; days: 52; birth_mode: vaginal
SRP090628	SRS1735553	SRP090628|T007748	Male	0.847	<=3 years	Estonia	Europe	urban	-	t1d: No; subgroup/region: Tartu; days: 309; birth_mode: vaginal
SRP090628	SRS1735552	SRP090628|E008241	Male	0.342	<=3 years	Finland	Europe	urban	-	t1d: No; subgroup/region: Espoo; days: 125; birth_mode: vaginal
SRP090628	SRS1735551	SRP090628|E002681	Female	0.874	<=3 years	Finland	Europe	urban	-	t1d: Yes; subgroup/region: Espoo; days: 319; birth_mode: vaginal
SRP090628	SRS1735548	SRP090628|P020631	Male	2.471	<=3 years	Russia	Europe	urban	-	t1d: No; subgroup/region: Petrozavodsk; days: 902; birth_mode: vaginal
SRP090628	SRS1735547	SRP090628|T003950	Female	0.805	<=3 years	Estonia	Europe	urban	-	t1d: No; subgroup/region: Tartu; days: 294; birth_mode: vaginal
SRP090628	SRS1735546	SRP090628|T019031	Male	0.17	<=3 years	Estonia	Europe	urban	-	t1d: No; subgroup/region: Tartu; days: 62; birth_mode: vaginal
SRP090628	SRS1735544	SRP090628|T009909	Male	0.838	<=3 years	Estonia	Europe	urban	-	t1d: No; subgroup/region: Tartu; days: 306; birth_mode: vaginal
SRP090628	SRS1735543	SRP090628|E004781	Female	0.14	<=3 years	Finland	Europe	urban	-	t1d: No; subgroup/region: Espoo; days: 51; birth_mode: vaginal
SRP090628	SRS1735542	SRP090628|T006288	Male	0.874	<=3 years	Estonia	Europe	urban	-	t1d: No; subgroup/region: Tartu; days: 319; birth_mode: vaginal
SRP090628	SRS1735541	SRP090628|E007303	Male	0.288	<=3 years	Finland	Europe	urban	-	t1d: No; subgroup/region: Espoo; days: 105; birth_mode: vaginal
SRP090628	SRS1735540	SRP090628|E020808	Female	1.888	<=3 years	Finland	Europe	urban	-	t1d: No; subgroup/region: Espoo; days: 689; birth_mode: vaginal
SRP090628	SRS1735539	SRP090628|T007750	Female	0.367	<=3 years	Estonia	Europe	urban	-	t1d: No; subgroup/region: Tartu; days: 134; birth_mode: vaginal
SRP090628	SRS1735538	SRP090628|T019021	Female	0.121	<=3 years	Estonia	Europe	urban	-	t1d: No; subgroup/region: Tartu; days: 44; birth_mode: vaginal
SRP090628	SRS1735536	SRP090628|T009909	Male	0.589	<=3 years	Estonia	Europe	urban	-	t1d: No; subgroup/region: Tartu; days: 215; birth_mode: vaginal
SRP090628	SRS1735535	SRP090628|E004934	Female	0.192	<=3 years	Finland	Europe	urban	-	t1d: No; subgroup/region: Espoo; days: 70; birth_mode: vaginal
SRP090628	SRS1735534	SRP090628|E002338	Female	1.093	<=3 years	Finland	Europe	urban	-	t1d: No; subgroup/region: Espoo; days: 399; birth_mode: vaginal
SRP090628	SRS1735533	SRP090628|E007303	Male	0.54	<=3 years	Finland	Europe	urban	-	t1d: No; subgroup/region: Espoo; days: 197; birth_mode: vaginal
SRP090628	SRS1735532	SRP090628|T000094	Female	0.592	<=3 years	Estonia	Europe	urban	-	t1d: Yes; subgroup/region: Tartu; days: 216; birth_mode: cesarean
SRP090628	SRS1735531	SRP090628|T016811	Male	1.858	<=3 years	Estonia	Europe	urban	-	t1d: No; subgroup/region: Tartu; days: 678; birth_mode: vaginal
SRP090628	SRS1735530	SRP090628|T012312	Male	0.329	<=3 years	Estonia	Europe	urban	-	t1d: No; subgroup/region: Tartu; days: 120; birth_mode: vaginal
SRP090628	SRS1735529	SRP090628|T005643	Female	0.573	<=3 years	Estonia	Europe	urban	-	t1d: No; subgroup/region: Tartu; days: 209; birth_mode: vaginal
SRP090628	SRS1735528	SRP090628|T008025	Male	0.625	<=3 years	Estonia	Europe	urban	-	t1d: No; subgroup/region: Tartu; days: 228; birth_mode: vaginal
SRP090628	SRS1735527	SRP090628|E003393	Female	0.203	<=3 years	Finland	Europe	urban	-	t1d: No; subgroup/region: Espoo; days: 74; birth_mode: vaginal
SRP090628	SRS1735525	SRP090628|E022083	Male	0.592	<=3 years	Finland	Europe	urban	-	t1d: No; subgroup/region: Espoo; days: 216; birth_mode: vaginal
SRP090628	SRS1735524	SRP090628|T000272	Male	0.559	<=3 years	Estonia	Europe	urban	-	t1d: No; subgroup/region: Tartu; days: 204; birth_mode: vaginal
SRP090628	SRS1735523	SRP090628|P015163	Male	0.811	<=3 years	Russia	Europe	urban	-	t1d: No; subgroup/region: Petrozavodsk; days: 296; birth_mode: cesarean
SRP090628	SRS1735522	SRP090628|E029796	Male	0.312	<=3 years	Finland	Europe	urban	-	t1d: No; subgroup/region: Espoo; days: 114; birth_mode: vaginal
SRP090628	SRS1735521	SRP090628|T016548	Female	0.37	<=3 years	Estonia	Europe	urban	-	t1d: No; subgroup/region: Tartu; days: 135; birth_mode: vaginal
SRP090628	SRS1735520	SRP090628|E025671	Male	0.326	<=3 years	Finland	Europe	urban	-	t1d: No; subgroup/region: Espoo; days: 119; birth_mode: vaginal
SRP090628	SRS1735519	SRP090628|E002473	Female	0.115	<=3 years	Finland	Europe	urban	-	t1d: No; subgroup/region: Espoo; days: 42; birth_mode: vaginal
SRP090628	SRS1735518	SRP090628|T007748	Male	0.619	<=3 years	Estonia	Europe	urban	-	t1d: No; subgroup/region: Tartu; days: 226; birth_mode: vaginal
SRP090628	SRS1735517	SRP090628|E008437	Female	0.323	<=3 years	Finland	Europe	urban	-	t1d: No; subgroup/region: Espoo; days: 118; birth_mode: vaginal
SRP090628	SRS1735516	SRP090628|T006288	Male	0.485	<=3 years	Estonia	Europe	urban	-	t1d: No; subgroup/region: Tartu; days: 177; birth_mode: vaginal
SRP090628	SRS1735514	SRP090628|P004230	Male	0.589	<=3 years	Russia	Europe	urban	-	t1d: No; subgroup/region: Petrozavodsk; days: 215; birth_mode: vaginal
SRP090628	SRS1735513	SRP090628|E015208	Male	0.619	<=3 years	Finland	Europe	urban	-	t1d: No; subgroup/region: Espoo; days: 226; birth_mode: vaginal
SRP090628	SRS1735512	SRP090628|T023390	Female	0.112	<=3 years	Estonia	Europe	urban	-	t1d: No; subgroup/region: Tartu; days: 41; birth_mode: vaginal
SRP090628	SRS1735511	SRP090628|E016148	Female	0.603	<=3 years	Finland	Europe	urban	-	t1d: Yes; subgroup/region: Espoo; days: 220; birth_mode: cesarean
SRP090628	SRS1735510	SRP090628|E002338	Female	0.159	<=3 years	Finland	Europe	urban	-	t1d: No; subgroup/region: Espoo; days: 58; birth_mode: vaginal
SRP090628	SRS1735509	SRP090628|T019852	Female	0.121	<=3 years	Estonia	Europe	urban	-	t1d: No; subgroup/region: Tartu; days: 44; birth_mode: vaginal
SRP090628	SRS1735508	SRP090628|T005999	Male	0.123	<=3 years	Estonia	Europe	urban	-	t1d: No; subgroup/region: Tartu; days: 45; birth_mode: vaginal
SRP090628	SRS1735507	SRP090628|T005999	Male	0.296	<=3 years	Estonia	Europe	urban	-	t1d: No; subgroup/region: Tartu; days: 108; birth_mode: vaginal
SRP090628	SRS1735506	SRP090628|P005279	Female	2.707	<=3 years	Russia	Europe	urban	-	t1d: No; subgroup/region: Petrozavodsk; days: 988; birth_mode: vaginal
SRP090628	SRS1735505	SRP090628|E004934	Female	1.348	<=3 years	Finland	Europe	urban	-	t1d: No; subgroup/region: Espoo; days: 492; birth_mode: vaginal
SRP090628	SRS1735503	SRP090628|T009280	Female	0.838	<=3 years	Estonia	Europe	urban	-	t1d: No; subgroup/region: Tartu; days: 306; birth_mode: vaginal
SRP090628	SRS1735502	SRP090628|E004781	Female	0.332	<=3 years	Finland	Europe	urban	-	t1d: No; subgroup/region: Espoo; days: 121; birth_mode: vaginal
SRP090628	SRS1735501	SRP090628|E002473	Female	1.085	<=3 years	Finland	Europe	urban	-	t1d: No; subgroup/region: Espoo; days: 396; birth_mode: vaginal
SRP090628	SRS1735500	SRP090628|T021613	Female	0.11	<=3 years	Estonia	Europe	urban	-	t1d: No; subgroup/region: Tartu; days: 40; birth_mode: vaginal
SRP090628	SRS1735499	SRP090628|T003950	Female	0.299	<=3 years	Estonia	Europe	urban	-	t1d: No; subgroup/region: Tartu; days: 109; birth_mode: vaginal
SRP090628	SRS1735498	SRP090628|T000461	Male	0.863	<=3 years	Estonia	Europe	urban	-	t1d: No; subgroup/region: Tartu; days: 315; birth_mode: vaginal
SRP090628	SRS1735497	SRP090628|P001363	Male	0.625	<=3 years	Russia	Europe	urban	-	t1d: No; subgroup/region: Petrozavodsk; days: 228; birth_mode: vaginal
SRP090628	SRS1735496	SRP090628|E004781	Female	1.016	<=3 years	Finland	Europe	urban	-	t1d: No; subgroup/region: Espoo; days: 371; birth_mode: vaginal
SRP090628	SRS1735495	SRP090628|T002534	Male	1.093	<=3 years	Estonia	Europe	urban	-	t1d: No; subgroup/region: Tartu; days: 399; birth_mode: vaginal
SRP090628	SRS1735494	SRP090628|E004080	Male	0.436	<=3 years	Finland	Europe	urban	-	t1d: No; subgroup/region: Espoo; days: 159; birth_mode: vaginal
SRP090628	SRS1735492	SRP090628|E023535	Male	0.362	<=3 years	Finland	Europe	urban	-	t1d: No; subgroup/region: Espoo; days: 132; birth_mode: vaginal
SRP090628	SRS1735491	SRP090628|T007748	Male	0.121	<=3 years	Estonia	Europe	urban	-	t1d: No; subgroup/region: Tartu; days: 44; birth_mode: vaginal
SRP090628	SRS1735489	SRP090628|T000094	Female	0.86	<=3 years	Estonia	Europe	urban	-	t1d: Yes; subgroup/region: Tartu; days: 314; birth_mode: cesarean
SRP090628	SRS1735490	SRP090628|P003435	Male	0.534	<=3 years	Russia	Europe	urban	-	t1d: No; subgroup/region: Petrozavodsk; days: 195; birth_mode: cesarean
SRP090628	SRS1735487	SRP090628|E004781	Female	1.348	<=3 years	Finland	Europe	urban	-	t1d: No; subgroup/region: Espoo; days: 492; birth_mode: vaginal
SRP090628	SRS1735488	SRP090628|E030828	Male	0.123	<=3 years	Finland	Europe	urban	-	t1d: No; subgroup/region: Espoo; days: 45; birth_mode: vaginal
SRP090628	SRS1735486	SRP090628|T000461	Male	0.373	<=3 years	Estonia	Europe	urban	-	t1d: No; subgroup/region: Tartu; days: 136; birth_mode: vaginal
SRP090628	SRS1735485	SRP090628|T000094	Female	1.329	<=3 years	Estonia	Europe	urban	-	t1d: Yes; subgroup/region: Tartu; days: 485; birth_mode: cesarean
SRP090628	SRS1735484	SRP090628|E022083	Male	0.326	<=3 years	Finland	Europe	urban	-	t1d: No; subgroup/region: Espoo; days: 119; birth_mode: vaginal
SRP090628	SRS1735483	SRP090628|T003355	Female	0.411	<=3 years	Estonia	Europe	urban	-	t1d: No; subgroup/region: Tartu; days: 150; birth_mode: vaginal
SRP090628	SRS1735481	SRP090628|P005279	Female	1.159	<=3 years	Russia	Europe	urban	-	t1d: No; subgroup/region: Petrozavodsk; days: 423; birth_mode: vaginal
SRP090628	SRS1735480	SRP090628|E002681	Female	1.364	<=3 years	Finland	Europe	urban	-	t1d: Yes; subgroup/region: Espoo; days: 498; birth_mode: vaginal
SRP090628	SRS1735479	SRP090628|E015378	Female	0.605	<=3 years	Finland	Europe	urban	-	t1d: No; subgroup/region: Espoo; days: 221; birth_mode: vaginal
SRP090628	SRS1735478	SRP090628|T002534	Male	0.323	<=3 years	Estonia	Europe	urban	-	t1d: No; subgroup/region: Tartu; days: 118; birth_mode: vaginal
SRP090628	SRS1735477	SRP090628|T000094	Female	1.115	<=3 years	Estonia	Europe	urban	-	t1d: Yes; subgroup/region: Tartu; days: 407; birth_mode: cesarean
SRP090628	SRS1735476	SRP090628|T016811	Male	0.334	<=3 years	Estonia	Europe	urban	-	t1d: No; subgroup/region: Tartu; days: 122; birth_mode: vaginal
SRP090628	SRS1735475	SRP090628|T008246	Female	0.121	<=3 years	Estonia	Europe	urban	-	t1d: No; subgroup/region: Tartu; days: 44; birth_mode: vaginal
SRP090628	SRS1735474	SRP090628|E002473	Female	0.584	<=3 years	Finland	Europe	urban	-	t1d: No; subgroup/region: Espoo; days: 213; birth_mode: vaginal
SRP090628	SRS1735473	SRP090628|E007303	Male	0.797	<=3 years	Finland	Europe	urban	-	t1d: No; subgroup/region: Espoo; days: 291; birth_mode: vaginal
SRP090628	SRS1735472	SRP090628|T022883	Male	0.304	<=3 years	Estonia	Europe	urban	-	t1d: No; subgroup/region: Tartu; days: 111; birth_mode: cesarean
SRP090628	SRS1735470	SRP090628|T006266	Male	1.877	<=3 years	Estonia	Europe	urban	-	t1d: No; subgroup/region: Tartu; days: 685; birth_mode: vaginal
SRP090628	SRS1735469	SRP090628|P008939	Female	0.781	<=3 years	Russia	Europe	urban	-	t1d: No; subgroup/region: Petrozavodsk; days: 285; birth_mode: vaginal
SRP090628	SRS1735468	SRP090628|E007743	Male	1.419	<=3 years	Finland	Europe	urban	-	t1d: No; subgroup/region: Espoo; days: 518; birth_mode: vaginal
SRP090628	SRS1735467	SRP090628|P004230	Male	1.986	<=3 years	Russia	Europe	urban	-	t1d: No; subgroup/region: Petrozavodsk; days: 725; birth_mode: vaginal
SRP090628	SRS1735466	SRP090628|E034885	Female	2.342	<=3 years	Finland	Europe	urban	-	t1d: No; subgroup/region: Espoo; days: 855; birth_mode: vaginal
SRP090628	SRS1735465	SRP090628|E012115	Male	0.879	<=3 years	Finland	Europe	urban	-	t1d: No; subgroup/region: Espoo; days: 321; birth_mode: vaginal
SRP090628	SRS1735464	SRP090628|E006871	Female	0.811	<=3 years	Finland	Europe	urban	-	t1d: No; subgroup/region: Espoo; days: 296; birth_mode: vaginal
SRP090628	SRS1735463	SRP090628|T000461	Male	1.868	<=3 years	Estonia	Europe	urban	-	t1d: No; subgroup/region: Tartu; days: 682; birth_mode: vaginal
SRP090628	SRS1735462	SRP090628|E030828	Male	1.085	<=3 years	Finland	Europe	urban	-	t1d: No; subgroup/region: Espoo; days: 396; birth_mode: vaginal
SRP090628	SRS1735461	SRP090628|P004230	Male	1.682	<=3 years	Russia	Europe	urban	-	t1d: No; subgroup/region: Petrozavodsk; days: 614; birth_mode: vaginal
SRP090628	SRS1735459	SRP090628|T017419	Female	1.614	<=3 years	Estonia	Europe	urban	-	t1d: No; subgroup/region: Tartu; days: 589; birth_mode: vaginal
SRP090628	SRS1735458	SRP090628|P011108	Male	1.386	<=3 years	Russia	Europe	urban	-	t1d: No; subgroup/region: Petrozavodsk; days: 506; birth_mode: vaginal
SRP090628	SRS1735457	SRP090628|E017049	Male	0.321	<=3 years	Finland	Europe	urban	-	t1d: No; subgroup/region: Espoo; days: 117; birth_mode: vaginal
SRP090628	SRS1735456	SRP090628|E009676	Female	1.532	<=3 years	Finland	Europe	urban	-	t1d: No; subgroup/region: Espoo; days: 559; birth_mode: vaginal
SRP090628	SRS1735455	SRP090628|P016497	Female	1.567	<=3 years	Russia	Europe	urban	-	t1d: No; subgroup/region: Petrozavodsk; days: 572; birth_mode: vaginal
SRP090628	SRS1735454	SRP090628|T006266	Male	2.444	<=3 years	Estonia	Europe	urban	-	t1d: No; subgroup/region: Tartu; days: 892; birth_mode: vaginal
SRP090628	SRS1735453	SRP090628|P005558	Male	1.008	<=3 years	Russia	Europe	urban	-	t1d: No; subgroup/region: Petrozavodsk; days: 368; birth_mode: vaginal
SRP090628	SRS1735452	SRP090628|T003950	Female	3.011	3-18 years	Estonia	Europe	urban	-	t1d: No; subgroup/region: Tartu; days: 1099; birth_mode: vaginal
SRP090628	SRS1735451	SRP090628|T014197	Female	1.879	<=3 years	Estonia	Europe	urban	-	t1d: No; subgroup/region: Tartu; days: 686; birth_mode: vaginal
SRP090628	SRS1735450	SRP090628|T019853	Female	3	<=3 years	Estonia	Europe	urban	-	t1d: No; subgroup/region: Tartu; days: 1095; birth_mode: vaginal
SRP090628	SRS1735448	SRP090628|E024646	Male	0.803	<=3 years	Finland	Europe	urban	-	t1d: No; subgroup/region: Espoo; days: 293; birth_mode: vaginal
SRP090628	SRS1735447	SRP090628|T000094	Female	1.584	<=3 years	Estonia	Europe	urban	-	t1d: Yes; subgroup/region: Tartu; days: 578; birth_mode: cesarean
SRP090628	SRS1735446	SRP090628|P010322	Male	1	<=3 years	Russia	Europe	urban	-	t1d: No; subgroup/region: Petrozavodsk; days: 365; birth_mode: vaginal
SRP090628	SRS1735445	SRP090628|E030828	Male	1.833	<=3 years	Finland	Europe	urban	-	t1d: No; subgroup/region: Espoo; days: 669; birth_mode: vaginal
SRP090628	SRS1735444	SRP090628|P011108	Male	1.099	<=3 years	Russia	Europe	urban	-	t1d: No; subgroup/region: Petrozavodsk; days: 401; birth_mode: vaginal
SRP090628	SRS1735443	SRP090628|T021613	Female	1.858	<=3 years	Estonia	Europe	urban	-	t1d: No; subgroup/region: Tartu; days: 678; birth_mode: vaginal
SRP090628	SRS1735442	SRP090628|E012971	Male	2.249	<=3 years	Finland	Europe	urban	-	t1d: No; subgroup/region: Espoo; days: 821; birth_mode: vaginal
SRP090628	SRS1735441	SRP090628|P020631	Male	1.704	<=3 years	Russia	Europe	urban	-	t1d: No; subgroup/region: Petrozavodsk; days: 622; birth_mode: vaginal
SRP090628	SRS1735440	SRP090628|E007743	Male	1.082	<=3 years	Finland	Europe	urban	-	t1d: No; subgroup/region: Espoo; days: 395; birth_mode: vaginal
SRP090628	SRS1735439	SRP090628|P008543	Male	1.318	<=3 years	Russia	Europe	urban	-	t1d: Yes; subgroup/region: Petrozavodsk; days: 481; birth_mode: cesarean
SRP090628	SRS1735722	SRP090628|E018421	Male	2.995	<=3 years	Finland	Europe	urban	-	t1d: No; subgroup/region: Espoo; days: 1093; birth_mode: vaginal
SRP090628	SRS1735721	SRP090628|T018343	Female	1.844	<=3 years	Estonia	Europe	urban	-	t1d: No; subgroup/region: Tartu; days: 673; birth_mode: vaginal
SRP090628	SRS1735720	SRP090628|P005279	Female	1.816	<=3 years	Russia	Europe	urban	-	t1d: No; subgroup/region: Petrozavodsk; days: 663; birth_mode: vaginal
SRP090628	SRS1735719	SRP090628|P005135	Male	1.178	<=3 years	Russia	Europe	urban	-	t1d: No; subgroup/region: Petrozavodsk; days: 430; birth_mode: vaginal
SRP090628	SRS1735718	SRP090628|T012983	Female	2.29	<=3 years	Estonia	Europe	urban	-	t1d: No; subgroup/region: Tartu; days: 836; birth_mode: vaginal
SRP090628	SRS1735717	SRP090628|P004230	Male	1.537	<=3 years	Russia	Europe	urban	-	t1d: No; subgroup/region: Petrozavodsk; days: 561; birth_mode: vaginal
SRP090628	SRS1735716	SRP090628|E008357	Female	1.329	<=3 years	Finland	Europe	urban	-	t1d: No; subgroup/region: Espoo; days: 485; birth_mode: vaginal
SRP090628	SRS1735715	SRP090628|P007649	Female	1.419	<=3 years	Russia	Europe	urban	-	t1d: No; subgroup/region: Petrozavodsk; days: 518; birth_mode: vaginal
SRP090628	SRS1735714	SRP090628|T017394	Male	2.326	<=3 years	Estonia	Europe	urban	-	t1d: No; subgroup/region: Tartu; days: 849; birth_mode: vaginal
SRP090628	SRS1735713	SRP090628|T019021	Female	1.595	<=3 years	Estonia	Europe	urban	-	t1d: No; subgroup/region: Tartu; days: 582; birth_mode: vaginal
SRP090628	SRS1735711	SRP090628|P003173	Female	1.852	<=3 years	Russia	Europe	urban	-	t1d: No; subgroup/region: Petrozavodsk; days: 676; birth_mode: vaginal
SRP090628	SRS1735710	SRP090628|T000272	Male	3.016	3-18 years	Estonia	Europe	urban	-	t1d: No; subgroup/region: Tartu; days: 1101; birth_mode: vaginal
SRP090628	SRS1735709	SRP090628|T014801	Female	1.858	<=3 years	Estonia	Europe	urban	-	t1d: No; subgroup/region: Tartu; days: 678; birth_mode: vaginal
SRP090628	SRS1735708	SRP090628|P014839	Female	1.318	<=3 years	Russia	Europe	urban	-	t1d: No; subgroup/region: Petrozavodsk; days: 481; birth_mode: vaginal
SRP090628	SRS1735707	SRP090628|E016870	Female	0.619	<=3 years	Finland	Europe	urban	-	t1d: No; subgroup/region: Espoo; days: 226; birth_mode: vaginal
SRP090628	SRS1735706	SRP090628|P003173	Female	1.748	<=3 years	Russia	Europe	urban	-	t1d: No; subgroup/region: Petrozavodsk; days: 638; birth_mode: vaginal
SRP090628	SRS1735705	SRP090628|P019980	Female	1.685	<=3 years	Russia	Europe	urban	-	t1d: No; subgroup/region: Petrozavodsk; days: 615; birth_mode: cesarean
SRP090628	SRS1735704	SRP090628|T012389	Male	1.625	<=3 years	Estonia	Europe	urban	-	t1d: No; subgroup/region: Tartu; days: 593; birth_mode: vaginal
SRP090628	SRS1735703	SRP090628|E023839	Female	1.375	<=3 years	Finland	Europe	urban	-	t1d: No; subgroup/region: Espoo; days: 502; birth_mode: vaginal
SRP090628	SRS1735702	SRP090628|T024121	Male	1.351	<=3 years	Estonia	Europe	urban	-	t1d: No; subgroup/region: Tartu; days: 493; birth_mode: vaginal
SRP090628	SRS1735700	SRP090628|T019031	Male	1.619	<=3 years	Estonia	Europe	urban	-	t1d: No; subgroup/region: Tartu; days: 591; birth_mode: vaginal
SRP090628	SRS1735699	SRP090628|E023681	Female	1.589	<=3 years	Finland	Europe	urban	-	t1d: No; subgroup/region: Espoo; days: 580; birth_mode: vaginal
SRP090628	SRS1735698	SRP090628|E017715	Male	0.592	<=3 years	Finland	Europe	urban	-	t1d: No; subgroup/region: Espoo; days: 216; birth_mode: vaginal
SRP090628	SRS1735696	SRP090628|P020604	Male	2.047	<=3 years	Russia	Europe	urban	-	t1d: No; subgroup/region: Petrozavodsk; days: 747; birth_mode: vaginal
SRP090628	SRS1735697	SRP090628|P010096	Male	1.252	<=3 years	Russia	Europe	urban	-	t1d: Yes; subgroup/region: Petrozavodsk; days: 457; birth_mode: vaginal
SRP090628	SRS1735695	SRP090628|T024121	Male	0.866	<=3 years	Estonia	Europe	urban	-	t1d: No; subgroup/region: Tartu; days: 316; birth_mode: vaginal
SRP090628	SRS1735694	SRP090628|P007550	Female	0.942	<=3 years	Russia	Europe	urban	-	t1d: No; subgroup/region: Petrozavodsk; days: 344; birth_mode: vaginal
SRP090628	SRS1735693	SRP090628|T017394	Male	1.811	<=3 years	Estonia	Europe	urban	-	t1d: No; subgroup/region: Tartu; days: 661; birth_mode: vaginal
SRP090628	SRS1735692	SRP090628|P010322	Male	1.57	<=3 years	Russia	Europe	urban	-	t1d: No; subgroup/region: Petrozavodsk; days: 573; birth_mode: vaginal
SRP090628	SRS1735691	SRP090628|P019222	Male	0.964	<=3 years	Russia	Europe	urban	-	t1d: No; subgroup/region: Petrozavodsk; days: 352; birth_mode: vaginal
SRP090628	SRS1735689	SRP090628|T010520	Female	0.858	<=3 years	Estonia	Europe	urban	-	t1d: No; subgroup/region: Tartu; days: 313; birth_mode: vaginal
SRP090628	SRS1735688	SRP090628|P022222	Female	1.871	<=3 years	Russia	Europe	urban	-	t1d: No; subgroup/region: Petrozavodsk; days: 683; birth_mode: vaginal
SRP090628	SRS1735687	SRP090628|P005558	Male	1.855	<=3 years	Russia	Europe	urban	-	t1d: No; subgroup/region: Petrozavodsk; days: 677; birth_mode: vaginal
SRP090628	SRS1735686	SRP090628|E002473	Female	3.038	3-18 years	Finland	Europe	urban	-	t1d: No; subgroup/region: Espoo; days: 1109; birth_mode: vaginal
SRP090628	SRS1735685	SRP090628|T010520	Female	1.6	<=3 years	Estonia	Europe	urban	-	t1d: No; subgroup/region: Tartu; days: 584; birth_mode: vaginal
SRP090628	SRS1735684	SRP090628|P007649	Female	2.167	<=3 years	Russia	Europe	urban	-	t1d: No; subgroup/region: Petrozavodsk; days: 791; birth_mode: vaginal
SRP090628	SRS1735682	SRP090628|T003353	Female	1.616	<=3 years	Estonia	Europe	urban	-	t1d: No; subgroup/region: Tartu; days: 590; birth_mode: vaginal
SRP090628	SRS1735683	SRP090628|P021772	Female	1.507	<=3 years	Russia	Europe	urban	-	t1d: No; subgroup/region: Petrozavodsk; days: 550; birth_mode: vaginal
SRP090628	SRS1735681	SRP090628|T010520	Female	0.581	<=3 years	Estonia	Europe	urban	-	t1d: No; subgroup/region: Tartu; days: 212; birth_mode: vaginal
SRP090628	SRS1735680	SRP090628|T019850	Male	3.019	3-18 years	Estonia	Europe	urban	-	t1d: No; subgroup/region: Tartu; days: 1102; birth_mode: vaginal
SRP090628	SRS1735678	SRP090628|T012121	Female	3.03	3-18 years	Estonia	Europe	urban	-	t1d: No; subgroup/region: Tartu; days: 1106; birth_mode: vaginal
SRP090628	SRS1735677	SRP090628|T014197	Female	1.195	<=3 years	Estonia	Europe	urban	-	t1d: No; subgroup/region: Tartu; days: 436; birth_mode: vaginal
SRP090628	SRS1735675	SRP090628|T005643	Female	1.463	<=3 years	Estonia	Europe	urban	-	t1d: No; subgroup/region: Tartu; days: 534; birth_mode: vaginal
SRP090628	SRS1735676	SRP090628|T007404	Male	2.405	<=3 years	Estonia	Europe	urban	-	t1d: No; subgroup/region: Tartu; days: 878; birth_mode: vaginal
SRP090628	SRS1735674	SRP090628|T009717	Male	1.337	<=3 years	Estonia	Europe	urban	-	t1d: No; subgroup/region: Tartu; days: 488; birth_mode: vaginal
SRP090628	SRS1735673	SRP090628|T025415	Male	1.847	<=3 years	Estonia	Europe	urban	-	t1d: No; subgroup/region: Tartu; days: 674; birth_mode: vaginal
SRP090628	SRS1735672	SRP090628|E016681	Male	1.093	<=3 years	Finland	Europe	urban	-	t1d: No; subgroup/region: Espoo; days: 399; birth_mode: vaginal
SRP090628	SRS1735671	SRP090628|T012983	Female	1.077	<=3 years	Estonia	Europe	urban	-	t1d: No; subgroup/region: Tartu; days: 393; birth_mode: vaginal
SRP090628	SRS1735670	SRP090628|P010936	Male	1.408	<=3 years	Russia	Europe	urban	-	t1d: No; subgroup/region: Petrozavodsk; days: 514; birth_mode: vaginal
SRP090628	SRS1735669	SRP090628|T003355	Female	1.249	<=3 years	Estonia	Europe	urban	-	t1d: No; subgroup/region: Tartu; days: 456; birth_mode: vaginal
SRP090628	SRS1735666	SRP090628|P004113	Male	1.91	<=3 years	Russia	Europe	urban	-	t1d: No; subgroup/region: Petrozavodsk; days: 697; birth_mode: vaginal
SRP090628	SRS1735667	SRP090628|E007980	Male	1.619	<=3 years	Finland	Europe	urban	-	t1d: No; subgroup/region: Espoo; days: 591; birth_mode: vaginal
SRP090628	SRS1735665	SRP090628|P007649	Female	1.915	<=3 years	Russia	Europe	urban	-	t1d: No; subgroup/region: Petrozavodsk; days: 699; birth_mode: vaginal
SRP090628	SRS1735664	SRP090628|T012389	Male	0.356	<=3 years	Estonia	Europe	urban	-	t1d: No; subgroup/region: Tartu; days: 130; birth_mode: vaginal
SRP090628	SRS1735662	SRP090628|T019852	Female	0.836	<=3 years	Estonia	Europe	urban	-	t1d: No; subgroup/region: Tartu; days: 305; birth_mode: vaginal
SRP090628	SRS1735663	SRP090628|P016497	Female	1.378	<=3 years	Russia	Europe	urban	-	t1d: No; subgroup/region: Petrozavodsk; days: 503; birth_mode: vaginal
SRP090628	SRS1735660	SRP090628|P008543	Male	0.874	<=3 years	Russia	Europe	urban	-	t1d: Yes; subgroup/region: Petrozavodsk; days: 319; birth_mode: cesarean
SRP090628	SRS1735661	SRP090628|P000648	Male	1.682	<=3 years	Russia	Europe	urban	-	t1d: No; subgroup/region: Petrozavodsk; days: 614; birth_mode: vaginal
SRP090628	SRS1735659	SRP090628|P014839	Female	1.515	<=3 years	Russia	Europe	urban	-	t1d: No; subgroup/region: Petrozavodsk; days: 553; birth_mode: vaginal
SRP090628	SRS1735658	SRP090628|T014806	Male	1.953	<=3 years	Estonia	Europe	urban	-	t1d: No; subgroup/region: Tartu; days: 713; birth_mode: vaginal
SRP090628	SRS1735656	SRP090628|E014953	Male	1.805	<=3 years	Finland	Europe	urban	-	t1d: No; subgroup/region: Espoo; days: 659; birth_mode: vaginal
SRP090628	SRS1735655	SRP090628|P010936	Male	1.463	<=3 years	Russia	Europe	urban	-	t1d: No; subgroup/region: Petrozavodsk; days: 534; birth_mode: vaginal
SRP090628	SRS1735654	SRP090628|P005279	Female	1.551	<=3 years	Russia	Europe	urban	-	t1d: No; subgroup/region: Petrozavodsk; days: 566; birth_mode: vaginal
SRP090628	SRS1735653	SRP090628|P003173	Female	1.923	<=3 years	Russia	Europe	urban	-	t1d: No; subgroup/region: Petrozavodsk; days: 702; birth_mode: vaginal
SRP090628	SRS1735652	SRP090628|E017715	Male	1.364	<=3 years	Finland	Europe	urban	-	t1d: No; subgroup/region: Espoo; days: 498; birth_mode: vaginal
SRP090628	SRS1735651	SRP090628|P021772	Female	1.255	<=3 years	Russia	Europe	urban	-	t1d: No; subgroup/region: Petrozavodsk; days: 458; birth_mode: vaginal
SRP090628	SRS1735650	SRP090628|T013828	Female	1.31	<=3 years	Estonia	Europe	urban	-	t1d: No; subgroup/region: Tartu; days: 478; birth_mode: vaginal
SRP090628	SRS1735649	SRP090628|T012138	Male	2.364	<=3 years	Estonia	Europe	urban	-	t1d: No; subgroup/region: Tartu; days: 863; birth_mode: vaginal
SRP090628	SRS1735648	SRP090628|E022960	Male	1.584	<=3 years	Finland	Europe	urban	-	t1d: No; subgroup/region: Espoo; days: 578; birth_mode: vaginal
SRP090628	SRS1735647	SRP090628|P021772	Female	1.915	<=3 years	Russia	Europe	urban	-	t1d: No; subgroup/region: Petrozavodsk; days: 699; birth_mode: vaginal
SRP090628	SRS1735645	SRP090628|P010936	Male	1.307	<=3 years	Russia	Europe	urban	-	t1d: No; subgroup/region: Petrozavodsk; days: 477; birth_mode: vaginal
SRP090628	SRS1735638	SRP090628|P009880	Male	1.186	<=3 years	Russia	Europe	urban	-	t1d: No; subgroup/region: Petrozavodsk; days: 433; birth_mode: vaginal
SRP090628	SRS1735627	SRP090628|E020781	Male	2.986	<=3 years	Finland	Europe	urban	-	t1d: No; subgroup/region: Espoo; days: 1090; birth_mode: vaginal
SRP090628	SRS1735616	SRP090628|E023535	Male	1.584	<=3 years	Finland	Europe	urban	-	t1d: No; subgroup/region: Espoo; days: 578; birth_mode: vaginal
SRP090628	SRS1735605	SRP090628|P015163	Male	1.808	<=3 years	Russia	Europe	urban	-	t1d: No; subgroup/region: Petrozavodsk; days: 660; birth_mode: cesarean
SRP090628	SRS1735594	SRP090628|P007649	Female	1.671	<=3 years	Russia	Europe	urban	-	t1d: No; subgroup/region: Petrozavodsk; days: 610; birth_mode: vaginal
SRP090628	SRS1735583	SRP090628|T012312	Male	2.359	<=3 years	Estonia	Europe	urban	-	t1d: No; subgroup/region: Tartu; days: 861; birth_mode: vaginal
SRP090628	SRS1735572	SRP090628|P020799	Male	1.186	<=3 years	Russia	Europe	urban	-	t1d: No; subgroup/region: Petrozavodsk; days: 433; birth_mode: vaginal
SRP090628	SRS1735561	SRP090628|E019349	Male	1.11	<=3 years	Finland	Europe	urban	-	t1d: No; subgroup/region: Espoo; days: 405; birth_mode: vaginal
SRP090628	SRS1735550	SRP090628|T016812	Female	1.614	<=3 years	Estonia	Europe	urban	-	t1d: Yes; subgroup/region: Tartu; days: 589; birth_mode: vaginal
SRP090628	SRS1735537	SRP090628|T026211	Male	2.997	<=3 years	Estonia	Europe	urban	-	t1d: No; subgroup/region: Tartu; days: 1094; birth_mode: vaginal
SRP090628	SRS1735526	SRP090628|T014827	Male	1.825	<=3 years	Estonia	Europe	urban	-	t1d: No; subgroup/region: Tartu; days: 666; birth_mode: vaginal
SRP090628	SRS1735515	SRP090628|P019475	Male	1.26	<=3 years	Russia	Europe	urban	-	t1d: No; subgroup/region: Petrozavodsk; days: 460; birth_mode: vaginal
SRP090628	SRS1735504	SRP090628|P013823	Female	1.6	<=3 years	Russia	Europe	urban	-	t1d: No; subgroup/region: Petrozavodsk; days: 584; birth_mode: vaginal
SRP090628	SRS1735493	SRP090628|E022960	Male	1.099	<=3 years	Finland	Europe	urban	-	t1d: No; subgroup/region: Espoo; days: 401; birth_mode: vaginal
SRP090628	SRS1735482	SRP090628|P016803	Male	1.107	<=3 years	Russia	Europe	urban	-	t1d: No; subgroup/region: Petrozavodsk; days: 404; birth_mode: vaginal
SRP090628	SRS1735471	SRP090628|P018832	Female	1.636	<=3 years	Russia	Europe	urban	-	t1d: No; subgroup/region: Petrozavodsk; days: 597; birth_mode: vaginal
SRP090628	SRS1735460	SRP090628|E004781	Female	1.597	<=3 years	Finland	Europe	urban	-	t1d: No; subgroup/region: Espoo; days: 583; birth_mode: vaginal
SRP090628	SRS1735449	SRP090628|T012389	Male	1.359	<=3 years	Estonia	Europe	urban	-	t1d: No; subgroup/region: Tartu; days: 496; birth_mode: vaginal
SRP090628	SRS1735438	SRP090628|P005558	Male	3.044	3-18 years	Russia	Europe	urban	-	t1d: No; subgroup/region: Petrozavodsk; days: 1111; birth_mode: vaginal
SRP090628	SRS1735712	SRP090628|E012124	Male	1.34	<=3 years	Finland	Europe	urban	-	t1d: No; subgroup/region: Espoo; days: 489; birth_mode: vaginal
SRP090628	SRS1735701	SRP090628|P010936	Male	2.282	<=3 years	Russia	Europe	urban	-	t1d: No; subgroup/region: Petrozavodsk; days: 833; birth_mode: vaginal
SRP090628	SRS1735690	SRP090628|P017743	Female	1.005	<=3 years	Russia	Europe	urban	-	t1d: No; subgroup/region: Petrozavodsk; days: 367; birth_mode: vaginal
SRP090628	SRS1735679	SRP090628|P019854	Female	1.666	<=3 years	Russia	Europe	urban	-	t1d: No; subgroup/region: Petrozavodsk; days: 608; birth_mode: vaginal
SRP090628	SRS1735668	SRP090628|P008119	Female	0.636	<=3 years	Russia	Europe	urban	-	t1d: No; subgroup/region: Petrozavodsk; days: 232; birth_mode: vaginal
SRP090628	SRS1735657	SRP090628|P017671	Male	0.923	<=3 years	Russia	Europe	urban	-	t1d: No; subgroup/region: Petrozavodsk; days: 337; birth_mode: vaginal
SRP090628	SRS1735646	SRP090628|E002338	Female	2.334	<=3 years	Finland	Europe	urban	-	t1d: No; subgroup/region: Espoo; days: 852; birth_mode: vaginal
SRP090628	SRS1735549	SRP090628|P008579	Female	1.507	<=3 years	Russia	Europe	urban	-	t1d: No; subgroup/region: Petrozavodsk; days: 550; birth_mode: vaginal
SRP090628	SRS1735437	SRP090628|E020808	Female	1.542	<=3 years	Finland	Europe	urban	-	t1d: No; subgroup/region: Espoo; days: 563; birth_mode: vaginal
SRP090628	SRS1735436	SRP090628|E007303	Male	3.03	3-18 years	Finland	Europe	urban	-	t1d: No; subgroup/region: Espoo; days: 1106; birth_mode: vaginal
SRP090628	SRS1719530	SRP090628|P017743	Female	0.918	<=3 years	Russia	Europe	urban	-	t1d: No; subgroup/region: Petrozavodsk; days: 335; birth_mode: vaginal
SRP090628	SRS1719529	SRP090628|E019349	Male	1.359	<=3 years	Finland	Europe	urban	-	t1d: No; subgroup/region: Espoo; days: 496; birth_mode: vaginal
SRP090628	SRS1719528	SRP090628|P016803	Male	0.753	<=3 years	Russia	Europe	urban	-	t1d: No; subgroup/region: Petrozavodsk; days: 275; birth_mode: vaginal
SRP090628	SRS1719527	SRP090628|E022960	Male	1.337	<=3 years	Finland	Europe	urban	-	t1d: No; subgroup/region: Espoo; days: 488; birth_mode: vaginal
SRP090628	SRS1719526	SRP090628|P008579	Female	1.433	<=3 years	Russia	Europe	urban	-	t1d: No; subgroup/region: Petrozavodsk; days: 523; birth_mode: vaginal
SRP090628	SRS1719525	SRP090628|E016870	Female	2.271	<=3 years	Finland	Europe	urban	-	t1d: No; subgroup/region: Espoo; days: 829; birth_mode: vaginal
SRP090628	SRS1719524	SRP090628|P015091	Female	1.044	<=3 years	Russia	Europe	urban	-	t1d: No; subgroup/region: Petrozavodsk; days: 381; birth_mode: vaginal
SRP090628	SRS1719522	SRP090628|E018421	Male	1.564	<=3 years	Finland	Europe	urban	-	t1d: No; subgroup/region: Espoo; days: 571; birth_mode: vaginal
SRP090628	SRS1719523	SRP090628|P006035	Male	1.337	<=3 years	Russia	Europe	urban	-	t1d: No; subgroup/region: Petrozavodsk; days: 488; birth_mode: vaginal
SRP090628	SRS1719518	SRP090628|P008119	Female	1.003	<=3 years	Russia	Europe	urban	-	t1d: No; subgroup/region: Petrozavodsk; days: 366; birth_mode: vaginal
SRP090628	SRS1719520	SRP090628|P014839	Female	2.408	<=3 years	Russia	Europe	urban	-	t1d: No; subgroup/region: Petrozavodsk; days: 879; birth_mode: vaginal
SRP090628	SRS1719519	SRP090628|P017671	Male	1.589	<=3 years	Russia	Europe	urban	-	t1d: No; subgroup/region: Petrozavodsk; days: 580; birth_mode: vaginal
SRP090628	SRS1719517	SRP090628|P003173	Female	1.447	<=3 years	Russia	Europe	urban	-	t1d: No; subgroup/region: Petrozavodsk; days: 528; birth_mode: vaginal
SRP090628	SRS1719516	SRP090628|P019854	Female	2	<=3 years	Russia	Europe	urban	-	t1d: No; subgroup/region: Petrozavodsk; days: 730; birth_mode: vaginal
SRP090628	SRS1719515	SRP090628|E007303	Male	1.386	<=3 years	Finland	Europe	urban	-	t1d: No; subgroup/region: Espoo; days: 506; birth_mode: vaginal
SRP090628	SRS1719513	SRP090628|T004341	Female	3.019	3-18 years	Estonia	Europe	urban	-	t1d: No; subgroup/region: Tartu; days: 1102; birth_mode: vaginal
SRP090628	SRS1719512	SRP090628|P005279	Female	0.981	<=3 years	Russia	Europe	urban	-	t1d: No; subgroup/region: Petrozavodsk; days: 358; birth_mode: vaginal
SRP090628	SRS1719514	SRP090628|P003173	Female	1.142	<=3 years	Russia	Europe	urban	-	t1d: No; subgroup/region: Petrozavodsk; days: 417; birth_mode: vaginal
SRP090628	SRS1719511	SRP090628|E013394	Male	2.419	<=3 years	Finland	Europe	urban	-	t1d: No; subgroup/region: Espoo; days: 883; birth_mode: vaginal
SRP090628	SRS1719510	SRP090628|E020781	Male	2.345	<=3 years	Finland	Europe	urban	-	t1d: No; subgroup/region: Espoo; days: 856; birth_mode: vaginal
SRP090628	SRS1719508	SRP090628|E022960	Male	3.016	3-18 years	Finland	Europe	urban	-	t1d: No; subgroup/region: Espoo; days: 1101; birth_mode: vaginal
SRP090628	SRS1719507	SRP090628|P015163	Male	1.981	<=3 years	Russia	Europe	urban	-	t1d: No; subgroup/region: Petrozavodsk; days: 723; birth_mode: cesarean
SRP090628	SRS1719506	SRP090628|E018574	Female	1.334	<=3 years	Finland	Europe	urban	-	t1d: No; subgroup/region: Espoo; days: 487; birth_mode: vaginal
SRP090628	SRS1719504	SRP090628|P000648	Male	2.014	<=3 years	Russia	Europe	urban	-	t1d: No; subgroup/region: Petrozavodsk; days: 735; birth_mode: vaginal
SRP090628	SRS1719505	SRP090628|P007649	Female	0.915	<=3 years	Russia	Europe	urban	-	t1d: No; subgroup/region: Petrozavodsk; days: 334; birth_mode: vaginal
SRP090628	SRS1719503	SRP090628|T029687	Male	3.041	3-18 years	Estonia	Europe	urban	-	t1d: No; subgroup/region: Tartu; days: 1110; birth_mode: cesarean
SRP090628	SRS1719501	SRP090628|P022384	Male	2.074	<=3 years	Russia	Europe	urban	-	t1d: No; subgroup/region: Petrozavodsk; days: 757; birth_mode: vaginal
SRP090628	SRS1719502	SRP090628|E022960	Male	2.323	<=3 years	Finland	Europe	urban	-	t1d: No; subgroup/region: Espoo; days: 848; birth_mode: vaginal
SRP090628	SRS1719499	SRP090628|P016803	Male	2.31	<=3 years	Russia	Europe	urban	-	t1d: No; subgroup/region: Petrozavodsk; days: 843; birth_mode: vaginal
SRP090628	SRS1719498	SRP090628|T005507	Male	2.195	<=3 years	Estonia	Europe	urban	-	t1d: No; subgroup/region: Tartu; days: 801; birth_mode: vaginal
SRP090628	SRS1719497	SRP090628|E007980	Male	1.868	<=3 years	Finland	Europe	urban	-	t1d: No; subgroup/region: Espoo; days: 682; birth_mode: vaginal
SRP090628	SRS1719496	SRP090628|E020808	Female	1.047	<=3 years	Finland	Europe	urban	-	t1d: No; subgroup/region: Espoo; days: 382; birth_mode: vaginal
SRP090628	SRS1719494	SRP090628|E020781	Male	1.375	<=3 years	Finland	Europe	urban	-	t1d: No; subgroup/region: Espoo; days: 502; birth_mode: vaginal
SRP090628	SRS1719493	SRP090628|P020631	Male	2.348	<=3 years	Russia	Europe	urban	-	t1d: No; subgroup/region: Petrozavodsk; days: 857; birth_mode: vaginal
SRP090628	SRS1719495	SRP090628|T028183	Female	3.016	3-18 years	Estonia	Europe	urban	-	t1d: No; subgroup/region: Tartu; days: 1101; birth_mode: cesarean
SRP090628	SRS1719492	SRP090628|P014605	Female	1.227	<=3 years	Russia	Europe	urban	-	t1d: No; subgroup/region: Petrozavodsk; days: 448; birth_mode: cesarean
SRP090628	SRS1719491	SRP090628|P015163	Male	1.638	<=3 years	Russia	Europe	urban	-	t1d: No; subgroup/region: Petrozavodsk; days: 598; birth_mode: cesarean
SRP090628	SRS1719489	SRP090628|T006266	Male	1.373	<=3 years	Estonia	Europe	urban	-	t1d: No; subgroup/region: Tartu; days: 501; birth_mode: vaginal
SRP090628	SRS1719490	SRP090628|T010532	Female	0.622	<=3 years	Estonia	Europe	urban	-	t1d: No; subgroup/region: Tartu; days: 227; birth_mode: vaginal
SRP090628	SRS1719487	SRP090628|E019187	Female	1.099	<=3 years	Finland	Europe	urban	-	t1d: No; subgroup/region: Espoo; days: 401; birth_mode: vaginal
SRP090628	SRS1719485	SRP090628|T014806	Male	1.34	<=3 years	Estonia	Europe	urban	-	t1d: No; subgroup/region: Tartu; days: 489; birth_mode: vaginal
SRP090628	SRS1719486	SRP090628|E030828	Male	2.332	<=3 years	Finland	Europe	urban	-	t1d: No; subgroup/region: Espoo; days: 851; birth_mode: vaginal
SRP090628	SRS1719483	SRP090628|E025671	Male	2.301	<=3 years	Finland	Europe	urban	-	t1d: No; subgroup/region: Espoo; days: 840; birth_mode: vaginal
SRP090628	SRS1719484	SRP090628|P010096	Male	2.351	<=3 years	Russia	Europe	urban	-	t1d: Yes; subgroup/region: Petrozavodsk; days: 858; birth_mode: vaginal
SRP090628	SRS1719482	SRP090628|P022384	Male	1.671	<=3 years	Russia	Europe	urban	-	t1d: No; subgroup/region: Petrozavodsk; days: 610; birth_mode: vaginal
SRP090628	SRS1719481	SRP090628|E017715	Male	1.085	<=3 years	Finland	Europe	urban	-	t1d: No; subgroup/region: Espoo; days: 396; birth_mode: vaginal
SRP090628	SRS1719480	SRP090628|E018574	Female	2.367	<=3 years	Finland	Europe	urban	-	t1d: No; subgroup/region: Espoo; days: 864; birth_mode: vaginal
SRP090628	SRS1719477	SRP090628|T013828	Female	1.11	<=3 years	Estonia	Europe	urban	-	t1d: No; subgroup/region: Tartu; days: 405; birth_mode: vaginal
SRP090628	SRS1719479	SRP090628|E031941	Male	1.951	<=3 years	Finland	Europe	urban	-	t1d: No; subgroup/region: Espoo; days: 712; birth_mode: vaginal
SRP090628	SRS1719476	SRP090628|P016803	Male	1.989	<=3 years	Russia	Europe	urban	-	t1d: No; subgroup/region: Petrozavodsk; days: 726; birth_mode: vaginal
SRP090628	SRS1719474	SRP090628|P021772	Female	2	<=3 years	Russia	Europe	urban	-	t1d: No; subgroup/region: Petrozavodsk; days: 730; birth_mode: vaginal
SRP090628	SRS1719472	SRP090628|P005342	Male	1.052	<=3 years	Russia	Europe	urban	-	t1d: No; subgroup/region: Petrozavodsk; days: 384; birth_mode: vaginal
SRP090628	SRS1719473	SRP090628|P017671	Male	0.833	<=3 years	Russia	Europe	urban	-	t1d: No; subgroup/region: Petrozavodsk; days: 304; birth_mode: vaginal
SRP090628	SRS1719475	SRP090628|E017049	Male	2.318	<=3 years	Finland	Europe	urban	-	t1d: No; subgroup/region: Espoo; days: 846; birth_mode: vaginal
SRP090628	SRS1719471	SRP090628|E029310	Male	1.844	<=3 years	Finland	Europe	urban	-	t1d: No; subgroup/region: Espoo; days: 673; birth_mode: vaginal
SRP090628	SRS1719470	SRP090628|E029310	Male	1.586	<=3 years	Finland	Europe	urban	-	t1d: No; subgroup/region: Espoo; days: 579; birth_mode: vaginal
SRP090628	SRS1719469	SRP090628|T028029	Female	1.071	<=3 years	Estonia	Europe	urban	-	t1d: No; subgroup/region: Tartu; days: 391; birth_mode: vaginal
SRP090628	SRS1719468	SRP090628|E034324	Female	0.808	<=3 years	Finland	Europe	urban	-	t1d: No; subgroup/region: Espoo; days: 295; birth_mode: vaginal
SRP090628	SRS1719467	SRP090628|P019475	Male	0.444	<=3 years	Russia	Europe	urban	-	t1d: No; subgroup/region: Petrozavodsk; days: 162; birth_mode: vaginal
SRP090628	SRS1719466	SRP090628|P014839	Female	2.123	<=3 years	Russia	Europe	urban	-	t1d: No; subgroup/region: Petrozavodsk; days: 775; birth_mode: vaginal
SRP090628	SRS1719464	SRP090628|P014839	Female	2.222	<=3 years	Russia	Europe	urban	-	t1d: No; subgroup/region: Petrozavodsk; days: 811; birth_mode: vaginal
SRP090628	SRS1719463	SRP090628|P008633	Female	0.578	<=3 years	Russia	Europe	urban	-	t1d: No; subgroup/region: Petrozavodsk; days: 211; birth_mode: vaginal
SRP090628	SRS1719462	SRP090628|P015163	Male	0.395	<=3 years	Russia	Europe	urban	-	t1d: No; subgroup/region: Petrozavodsk; days: 144; birth_mode: cesarean
SRP090628	SRS1719461	SRP090628|P008633	Female	0.499	<=3 years	Russia	Europe	urban	-	t1d: No; subgroup/region: Petrozavodsk; days: 182; birth_mode: vaginal
SRP090628	SRS1719460	SRP090628|P000756	Male	0.392	<=3 years	Russia	Europe	urban	-	t1d: No; subgroup/region: Petrozavodsk; days: 143; birth_mode: vaginal
SRP090628	SRS1719458	SRP090628|P014839	Female	0.334	<=3 years	Russia	Europe	urban	-	t1d: No; subgroup/region: Petrozavodsk; days: 122; birth_mode: vaginal
SRP090628	SRS1719457	SRP090628|P005558	Male	0.433	<=3 years	Russia	Europe	urban	-	t1d: No; subgroup/region: Petrozavodsk; days: 158; birth_mode: vaginal
SRP090628	SRS1719459	SRP090628|P008119	Female	1.184	<=3 years	Russia	Europe	urban	-	t1d: No; subgroup/region: Petrozavodsk; days: 432; birth_mode: vaginal
SRP090628	SRS1719456	SRP090628|P005558	Male	0.252	<=3 years	Russia	Europe	urban	-	t1d: No; subgroup/region: Petrozavodsk; days: 92; birth_mode: vaginal
SRP090628	SRS1719454	SRP090628|E012678	Female	1.468	<=3 years	Finland	Europe	urban	-	t1d: No; subgroup/region: Espoo; days: 536; birth_mode: vaginal
SRP090628	SRS1719453	SRP090628|P000675	Female	1.082	<=3 years	Russia	Europe	urban	-	t1d: No; subgroup/region: Petrozavodsk; days: 395; birth_mode: vaginal
SRP090628	SRS1719452	SRP090628|T019031	Male	0.614	<=3 years	Estonia	Europe	urban	-	t1d: No; subgroup/region: Tartu; days: 224; birth_mode: vaginal
SRP090628	SRS1719451	SRP090628|P010936	Male	1.189	<=3 years	Russia	Europe	urban	-	t1d: No; subgroup/region: Petrozavodsk; days: 434; birth_mode: vaginal
SRP090628	SRS1719449	SRP090628|P026562	Female	0.671	<=3 years	Russia	Europe	urban	-	t1d: No; subgroup/region: Petrozavodsk; days: 245; birth_mode: vaginal
SRP090628	SRS1719450	SRP090628|P026562	Female	0.51	<=3 years	Russia	Europe	urban	-	t1d: No; subgroup/region: Petrozavodsk; days: 186; birth_mode: vaginal
SRP090628	SRS1719448	SRP090628|P007649	Female	2.419	<=3 years	Russia	Europe	urban	-	t1d: No; subgroup/region: Petrozavodsk; days: 883; birth_mode: vaginal
SRP090628	SRS1719447	SRP090628|P005558	Male	1.51	<=3 years	Russia	Europe	urban	-	t1d: No; subgroup/region: Petrozavodsk; days: 551; birth_mode: vaginal
SRP090628	SRS1719446	SRP090628|P005558	Male	1.375	<=3 years	Russia	Europe	urban	-	t1d: No; subgroup/region: Petrozavodsk; days: 502; birth_mode: vaginal
SRP090628	SRS1719444	SRP090628|T026211	Male	1.353	<=3 years	Estonia	Europe	urban	-	t1d: No; subgroup/region: Tartu; days: 494; birth_mode: vaginal
SRP090628	SRS1719443	SRP090628|T024121	Male	1.123	<=3 years	Estonia	Europe	urban	-	t1d: No; subgroup/region: Tartu; days: 410; birth_mode: vaginal
SRP090628	SRS1719442	SRP090628|T012983	Female	1.819	<=3 years	Estonia	Europe	urban	-	t1d: No; subgroup/region: Tartu; days: 664; birth_mode: vaginal
SRP090628	SRS1719441	SRP090628|T003353	Female	1.104	<=3 years	Estonia	Europe	urban	-	t1d: No; subgroup/region: Tartu; days: 403; birth_mode: vaginal
SRP090628	SRS1719440	SRP090628|E033036	Male	1.578	<=3 years	Finland	Europe	urban	-	t1d: No; subgroup/region: Espoo; days: 576; birth_mode: vaginal
SRP090628	SRS1719439	SRP090628|P004113	Male	0.953	<=3 years	Russia	Europe	urban	-	t1d: No; subgroup/region: Petrozavodsk; days: 348; birth_mode: vaginal
SRP090628	SRS1719438	SRP090628|P004113	Male	0.866	<=3 years	Russia	Europe	urban	-	t1d: No; subgroup/region: Petrozavodsk; days: 316; birth_mode: vaginal
SRP090628	SRS1719437	SRP090628|P004113	Male	0.756	<=3 years	Russia	Europe	urban	-	t1d: No; subgroup/region: Petrozavodsk; days: 276; birth_mode: vaginal
SRP090628	SRS1719436	SRP090628|P010936	Male	1.214	<=3 years	Russia	Europe	urban	-	t1d: No; subgroup/region: Petrozavodsk; days: 443; birth_mode: vaginal
SRP090628	SRS1719434	SRP090628|E011183	Female	1.359	<=3 years	Finland	Europe	urban	-	t1d: No; subgroup/region: Espoo; days: 496; birth_mode: vaginal
SRP090628	SRS1719435	SRP090628|E011183	Female	1.107	<=3 years	Finland	Europe	urban	-	t1d: No; subgroup/region: Espoo; days: 404; birth_mode: vaginal
SRP090628	SRS1719432	SRP090628|E020682	Female	0.564	<=3 years	Finland	Europe	urban	-	t1d: No; subgroup/region: Espoo; days: 206; birth_mode: vaginal
SRP090628	SRS1719430	SRP090628|E013394	Male	0.808	<=3 years	Finland	Europe	urban	-	t1d: No; subgroup/region: Espoo; days: 295; birth_mode: vaginal
SRP090628	SRS1719431	SRP090628|E023705	Female	0.373	<=3 years	Finland	Europe	urban	-	t1d: No; subgroup/region: Espoo; days: 136; birth_mode: cesarean
SRP090628	SRS1719429	SRP090628|E012115	Male	0.989	<=3 years	Finland	Europe	urban	-	t1d: No; subgroup/region: Espoo; days: 361; birth_mode: vaginal
SRP090628	SRS1719427	SRP090628|E012115	Male	0.595	<=3 years	Finland	Europe	urban	-	t1d: No; subgroup/region: Espoo; days: 217; birth_mode: vaginal
SRP090628	SRS1719426	SRP090628|E022960	Male	0.34	<=3 years	Finland	Europe	urban	-	t1d: No; subgroup/region: Espoo; days: 124; birth_mode: vaginal
SRP090628	SRS1719428	SRP090628|E015991	Female	2.438	<=3 years	Finland	Europe	urban	-	t1d: No; subgroup/region: Espoo; days: 890; birth_mode: vaginal
SRP090628	SRS1719425	SRP090628|E015991	Female	2.882	<=3 years	Finland	Europe	urban	-	t1d: No; subgroup/region: Espoo; days: 1052; birth_mode: vaginal
SRP090628	SRS1719424	SRP090628|E015378	Female	2.945	<=3 years	Finland	Europe	urban	-	t1d: No; subgroup/region: Espoo; days: 1075; birth_mode: vaginal
SRP090628	SRS1719423	SRP090628|P009219	Male	1.022	<=3 years	Russia	Europe	urban	-	t1d: No; subgroup/region: Petrozavodsk; days: 373; birth_mode: vaginal
SRP090628	SRS1719420	SRP090628|P000756	Male	1.118	<=3 years	Russia	Europe	urban	-	t1d: No; subgroup/region: Petrozavodsk; days: 408; birth_mode: vaginal
SRP090628	SRS1719421	SRP090628|P000756	Male	1.044	<=3 years	Russia	Europe	urban	-	t1d: No; subgroup/region: Petrozavodsk; days: 381; birth_mode: vaginal
SRP090628	SRS1719418	SRP090628|P000756	Male	0.953	<=3 years	Russia	Europe	urban	-	t1d: No; subgroup/region: Petrozavodsk; days: 348; birth_mode: vaginal
SRP090628	SRS1719417	SRP090628|P013823	Female	0.614	<=3 years	Russia	Europe	urban	-	t1d: No; subgroup/region: Petrozavodsk; days: 224; birth_mode: vaginal
SRP090628	SRS1719416	SRP090628|P013823	Female	0.537	<=3 years	Russia	Europe	urban	-	t1d: No; subgroup/region: Petrozavodsk; days: 196; birth_mode: vaginal
SRP090628	SRS1719415	SRP090628|P013823	Female	0.49	<=3 years	Russia	Europe	urban	-	t1d: No; subgroup/region: Petrozavodsk; days: 179; birth_mode: vaginal
SRP090628	SRS1719414	SRP090628|P019475	Male	1.501	<=3 years	Russia	Europe	urban	-	t1d: No; subgroup/region: Petrozavodsk; days: 548; birth_mode: vaginal
SRP090628	SRS1719412	SRP090628|P019475	Male	1.096	<=3 years	Russia	Europe	urban	-	t1d: No; subgroup/region: Petrozavodsk; days: 400; birth_mode: vaginal
SRP090628	SRS1719413	SRP090628|E020808	Female	2.312	<=3 years	Finland	Europe	urban	-	t1d: No; subgroup/region: Espoo; days: 844; birth_mode: vaginal
SRP090628	SRS1719411	SRP090628|E022083	Male	2.997	<=3 years	Finland	Europe	urban	-	t1d: No; subgroup/region: Espoo; days: 1094; birth_mode: vaginal
SRP090628	SRS1719408	SRP090628|E016870	Female	3.184	3-18 years	Finland	Europe	urban	-	t1d: No; subgroup/region: Espoo; days: 1162; birth_mode: vaginal
SRP090628	SRS1719407	SRP090628|E018574	Female	2.948	<=3 years	Finland	Europe	urban	-	t1d: No; subgroup/region: Espoo; days: 1076; birth_mode: vaginal
SRP090628	SRS1719406	SRP090628|T019852	Female	3.011	3-18 years	Estonia	Europe	urban	-	t1d: No; subgroup/region: Tartu; days: 1099; birth_mode: vaginal
SRP090628	SRS1719405	SRP090628|E032745	Male	3.016	3-18 years	Finland	Europe	urban	-	t1d: No; subgroup/region: Espoo; days: 1101; birth_mode: vaginal
SRP090628	SRS1719409	SRP090628|P019222	Male	0.66	<=3 years	Russia	Europe	urban	-	t1d: No; subgroup/region: Petrozavodsk; days: 241; birth_mode: vaginal
SRP090628	SRS1719404	SRP090628|P009291	Male	2.978	<=3 years	Russia	Europe	urban	-	t1d: No; subgroup/region: Petrozavodsk; days: 1087; birth_mode: vaginal
SRP090628	SRS1719402	SRP090628|P009291	Male	2.781	<=3 years	Russia	Europe	urban	-	t1d: No; subgroup/region: Petrozavodsk; days: 1015; birth_mode: vaginal
SRP090628	SRS1719401	SRP090628|P014839	Female	0.564	<=3 years	Russia	Europe	urban	-	t1d: No; subgroup/region: Petrozavodsk; days: 206; birth_mode: vaginal
SRP090628	SRS1719403	SRP090628|P013823	Female	0.723	<=3 years	Russia	Europe	urban	-	t1d: No; subgroup/region: Petrozavodsk; days: 264; birth_mode: vaginal
SRP090628	SRS1719400	SRP090628|P014713	Female	0.644	<=3 years	Russia	Europe	urban	-	t1d: No; subgroup/region: Petrozavodsk; days: 235; birth_mode: vaginal
SRP090628	SRS1719398	SRP090628|P013701	Male	1.225	<=3 years	Russia	Europe	urban	-	t1d: No; subgroup/region: Petrozavodsk; days: 447; birth_mode: vaginal
SRP090628	SRS1719397	SRP090628|P007649	Female	1.247	<=3 years	Russia	Europe	urban	-	t1d: No; subgroup/region: Petrozavodsk; days: 455; birth_mode: vaginal
SRP090628	SRS1719396	SRP090628|P020604	Male	2.66	<=3 years	Russia	Europe	urban	-	t1d: No; subgroup/region: Petrozavodsk; days: 971; birth_mode: vaginal
SRP090628	SRS1719394	SRP090628|P000648	Male	1.499	<=3 years	Russia	Europe	urban	-	t1d: No; subgroup/region: Petrozavodsk; days: 547; birth_mode: vaginal
SRP090628	SRS1719395	SRP090628|E012124	Male	0.236	<=3 years	Finland	Europe	urban	-	t1d: No; subgroup/region: Espoo; days: 86; birth_mode: vaginal
SRP090628	SRS1719393	SRP090628|T028183	Female	2.373	<=3 years	Estonia	Europe	urban	-	t1d: No; subgroup/region: Tartu; days: 866; birth_mode: cesarean
SRP090628	SRS1719392	SRP090628|E020781	Male	1.101	<=3 years	Finland	Europe	urban	-	t1d: No; subgroup/region: Espoo; days: 402; birth_mode: vaginal
SRP090628	SRS1719391	SRP090628|E033156	Male	0.71	<=3 years	Finland	Europe	urban	-	t1d: No; subgroup/region: Espoo; days: 259; birth_mode: vaginal
SRP090628	SRS1719390	SRP090628|E033156	Male	0.877	<=3 years	Finland	Europe	urban	-	t1d: No; subgroup/region: Espoo; days: 320; birth_mode: vaginal
SRP090628	SRS1719389	SRP090628|E009676	Female	1.893	<=3 years	Finland	Europe	urban	-	t1d: No; subgroup/region: Espoo; days: 691; birth_mode: vaginal
SRP090628	SRS1719388	SRP090628|E019793	Male	1.433	<=3 years	Finland	Europe	urban	-	t1d: No; subgroup/region: Espoo; days: 523; birth_mode: vaginal
SRP090628	SRS1719384	SRP090628|E009020	Female	1.586	<=3 years	Finland	Europe	urban	-	t1d: No; subgroup/region: Espoo; days: 579; birth_mode: vaginal
SRP090628	SRS1719385	SRP090628|E019187	Female	1.34	<=3 years	Finland	Europe	urban	-	t1d: No; subgroup/region: Espoo; days: 489; birth_mode: vaginal
SRP090628	SRS1719386	SRP090628|T014806	Male	1.258	<=3 years	Estonia	Europe	urban	-	t1d: No; subgroup/region: Tartu; days: 459; birth_mode: vaginal
SRP090628	SRS1719383	SRP090628|T023390	Female	0.849	<=3 years	Estonia	Europe	urban	-	t1d: No; subgroup/region: Tartu; days: 310; birth_mode: vaginal
SRP090628	SRS1719382	SRP090628|T023909	Male	1.326	<=3 years	Estonia	Europe	urban	-	t1d: No; subgroup/region: Tartu; days: 484; birth_mode: vaginal
SRP090628	SRS1719381	SRP090628|T019021	Female	1.112	<=3 years	Estonia	Europe	urban	-	t1d: No; subgroup/region: Tartu; days: 406; birth_mode: vaginal
SRP090628	SRS1719380	SRP090628|E005804	Male	1.668	<=3 years	Finland	Europe	urban	-	t1d: No; subgroup/region: Espoo; days: 609; birth_mode: vaginal
SRP090628	SRS1719379	SRP090628|E004781	Female	1.877	<=3 years	Finland	Europe	urban	-	t1d: No; subgroup/region: Espoo; days: 685; birth_mode: vaginal
SRP090628	SRS1719378	SRP090628|T016548	Female	1.559	<=3 years	Estonia	Europe	urban	-	t1d: No; subgroup/region: Tartu; days: 569; birth_mode: vaginal
SRP090628	SRS1719375	SRP090628|T010532	Female	1.701	<=3 years	Estonia	Europe	urban	-	t1d: No; subgroup/region: Tartu; days: 621; birth_mode: vaginal
SRP090628	SRS1719376	SRP090628|E002338	Female	2.984	<=3 years	Finland	Europe	urban	-	t1d: No; subgroup/region: Espoo; days: 1089; birth_mode: vaginal
SRP090628	SRS1719374	SRP090628|E012124	Male	1.822	<=3 years	Finland	Europe	urban	-	t1d: No; subgroup/region: Espoo; days: 665; birth_mode: vaginal
SRP090628	SRS1719373	SRP090628|E012124	Male	1.058	<=3 years	Finland	Europe	urban	-	t1d: No; subgroup/region: Espoo; days: 386; birth_mode: vaginal
SRP090628	SRS1719372	SRP090628|E012124	Male	0.559	<=3 years	Finland	Europe	urban	-	t1d: No; subgroup/region: Espoo; days: 204; birth_mode: vaginal
SRP090628	SRS1719371	SRP090628|E012124	Male	0.814	<=3 years	Finland	Europe	urban	-	t1d: No; subgroup/region: Espoo; days: 297; birth_mode: vaginal
SRP090628	SRS1719370	SRP090628|P005558	Male	0.622	<=3 years	Russia	Europe	urban	-	t1d: No; subgroup/region: Petrozavodsk; days: 227; birth_mode: vaginal
SRP090628	SRS1719369	SRP090628|P009291	Male	0.819	<=3 years	Russia	Europe	urban	-	t1d: No; subgroup/region: Petrozavodsk; days: 299; birth_mode: vaginal
SRP090628	SRS1719368	SRP090628|P017671	Male	1.416	<=3 years	Russia	Europe	urban	-	t1d: No; subgroup/region: Petrozavodsk; days: 517; birth_mode: vaginal
SRP090628	SRS1719367	SRP090628|P018832	Female	1.296	<=3 years	Russia	Europe	urban	-	t1d: No; subgroup/region: Petrozavodsk; days: 473; birth_mode: vaginal
SRP090628	SRS1719365	SRP090628|P018832	Female	1.46	<=3 years	Russia	Europe	urban	-	t1d: No; subgroup/region: Petrozavodsk; days: 533; birth_mode: vaginal
SRP090628	SRS1719364	SRP090628|E020781	Male	1.614	<=3 years	Finland	Europe	urban	-	t1d: No; subgroup/region: Espoo; days: 589; birth_mode: vaginal
SRP090628	SRS1719363	SRP090628|E024240	Female	2.923	<=3 years	Finland	Europe	urban	-	t1d: No; subgroup/region: Espoo; days: 1067; birth_mode: vaginal
SRP090628	SRS1719361	SRP090628|E019793	Male	3.005	3-18 years	Finland	Europe	urban	-	t1d: No; subgroup/region: Espoo; days: 1097; birth_mode: vaginal
SRP090628	SRS1719362	SRP090628|E012971	Male	3.003	3-18 years	Finland	Europe	urban	-	t1d: No; subgroup/region: Espoo; days: 1096; birth_mode: vaginal
SRP090628	SRS1719360	SRP090628|E023535	Male	2.249	<=3 years	Finland	Europe	urban	-	t1d: No; subgroup/region: Espoo; days: 821; birth_mode: vaginal
SRP090628	SRS1719359	SRP090628|P022222	Female	0.929	<=3 years	Russia	Europe	urban	-	t1d: No; subgroup/region: Petrozavodsk; days: 339; birth_mode: vaginal
SRP090628	SRS1719358	SRP090628|P014839	Female	1.11	<=3 years	Russia	Europe	urban	-	t1d: No; subgroup/region: Petrozavodsk; days: 405; birth_mode: vaginal
SRP090628	SRS1719357	SRP090628|P017671	Male	1.085	<=3 years	Russia	Europe	urban	-	t1d: No; subgroup/region: Petrozavodsk; days: 396; birth_mode: vaginal
SRP090628	SRS1719356	SRP090628|P017671	Male	1.17	<=3 years	Russia	Europe	urban	-	t1d: No; subgroup/region: Petrozavodsk; days: 427; birth_mode: vaginal
SRP090628	SRS1719354	SRP090628|P016574	Female	1.055	<=3 years	Russia	Europe	urban	-	t1d: No; subgroup/region: Petrozavodsk; days: 385; birth_mode: cesarean
SRP090628	SRS1719353	SRP090628|P019222	Male	0.811	<=3 years	Russia	Europe	urban	-	t1d: No; subgroup/region: Petrozavodsk; days: 296; birth_mode: vaginal
SRP090628	SRS1719352	SRP090628|P020604	Male	0.934	<=3 years	Russia	Europe	urban	-	t1d: No; subgroup/region: Petrozavodsk; days: 341; birth_mode: vaginal
SRP090628	SRS1719351	SRP090628|P020604	Male	0.778	<=3 years	Russia	Europe	urban	-	t1d: No; subgroup/region: Petrozavodsk; days: 284; birth_mode: vaginal
SRP090628	SRS1719350	SRP090628|P014605	Female	0.663	<=3 years	Russia	Europe	urban	-	t1d: No; subgroup/region: Petrozavodsk; days: 242; birth_mode: cesarean
SRP090628	SRS1719349	SRP090628|P008723	Female	1.597	<=3 years	Russia	Europe	urban	-	t1d: No; subgroup/region: Petrozavodsk; days: 583; birth_mode: vaginal
SRP090628	SRS1719348	SRP090628|P014713	Female	1.019	<=3 years	Russia	Europe	urban	-	t1d: No; subgroup/region: Petrozavodsk; days: 372; birth_mode: vaginal
SRP090628	SRS1719347	SRP090628|P016803	Male	0.956	<=3 years	Russia	Europe	urban	-	t1d: No; subgroup/region: Petrozavodsk; days: 349; birth_mode: vaginal
SRP090628	SRS1719346	SRP090628|P022222	Female	0.756	<=3 years	Russia	Europe	urban	-	t1d: No; subgroup/region: Petrozavodsk; days: 276; birth_mode: vaginal
SRP090628	SRS1719345	SRP090628|P022222	Female	0.595	<=3 years	Russia	Europe	urban	-	t1d: No; subgroup/region: Petrozavodsk; days: 217; birth_mode: vaginal
SRP090628	SRS1719343	SRP090628|P013454	Male	0.726	<=3 years	Russia	Europe	urban	-	t1d: No; subgroup/region: Petrozavodsk; days: 265; birth_mode: vaginal
SRP090628	SRS1719342	SRP090628|P000648	Male	0.6	<=3 years	Russia	Europe	urban	-	t1d: No; subgroup/region: Petrozavodsk; days: 219; birth_mode: vaginal
SRP090628	SRS1719341	SRP090628|P000648	Male	0.422	<=3 years	Russia	Europe	urban	-	t1d: No; subgroup/region: Petrozavodsk; days: 154; birth_mode: vaginal
SRP090628	SRS1719340	SRP090628|P001363	Male	0.504	<=3 years	Russia	Europe	urban	-	t1d: No; subgroup/region: Petrozavodsk; days: 184; birth_mode: vaginal
SRP090628	SRS1719339	SRP090628|P003435	Male	0.597	<=3 years	Russia	Europe	urban	-	t1d: No; subgroup/region: Petrozavodsk; days: 218; birth_mode: cesarean
SRP090628	SRS1719338	SRP090628|P005135	Male	0.682	<=3 years	Russia	Europe	urban	-	t1d: No; subgroup/region: Petrozavodsk; days: 249; birth_mode: vaginal
SRP090628	SRS1719337	SRP090628|P010096	Male	1.419	<=3 years	Russia	Europe	urban	-	t1d: Yes; subgroup/region: Petrozavodsk; days: 518; birth_mode: vaginal
SRP090628	SRS1719336	SRP090628|E034885	Female	0.564	<=3 years	Finland	Europe	urban	-	t1d: No; subgroup/region: Espoo; days: 206; birth_mode: vaginal
SRP090628	SRS1719335	SRP090628|E018421	Male	1.071	<=3 years	Finland	Europe	urban	-	t1d: No; subgroup/region: Espoo; days: 391; birth_mode: vaginal
SRP090628	SRS1719334	SRP090628|E012115	Male	1.844	<=3 years	Finland	Europe	urban	-	t1d: No; subgroup/region: Espoo; days: 673; birth_mode: vaginal
SRP090628	SRS1719332	SRP090628|E011183	Female	1.852	<=3 years	Finland	Europe	urban	-	t1d: No; subgroup/region: Espoo; days: 676; birth_mode: vaginal
SRP090628	SRS1719331	SRP090628|E023705	Female	1.085	<=3 years	Finland	Europe	urban	-	t1d: No; subgroup/region: Espoo; days: 396; birth_mode: cesarean
SRP090628	SRS1719330	SRP090628|E023705	Female	0.581	<=3 years	Finland	Europe	urban	-	t1d: No; subgroup/region: Espoo; days: 212; birth_mode: cesarean
SRP090628	SRS1719329	SRP090628|E022960	Male	0.573	<=3 years	Finland	Europe	urban	-	t1d: No; subgroup/region: Espoo; days: 209; birth_mode: vaginal
SRP090628	SRS1719328	SRP090628|E022960	Male	0.849	<=3 years	Finland	Europe	urban	-	t1d: No; subgroup/region: Espoo; days: 310; birth_mode: vaginal
SRP090628	SRS1719327	SRP090628|P004113	Male	0.249	<=3 years	Russia	Europe	urban	-	t1d: No; subgroup/region: Petrozavodsk; days: 91; birth_mode: vaginal
SRP090628	SRS1719326	SRP090628|P007857	Female	0.57	<=3 years	Russia	Europe	urban	-	t1d: No; subgroup/region: Petrozavodsk; days: 208; birth_mode: vaginal
SRP090628	SRS1719324	SRP090628|P011207	Male	0.792	<=3 years	Russia	Europe	urban	-	t1d: No; subgroup/region: Petrozavodsk; days: 289; birth_mode: vaginal
SRP090628	SRS1719325	SRP090628|P000756	Male	0.66	<=3 years	Russia	Europe	urban	-	t1d: No; subgroup/region: Petrozavodsk; days: 241; birth_mode: vaginal
SRP090628	SRS1719323	SRP090628|P018832	Female	0.8	<=3 years	Russia	Europe	urban	-	t1d: No; subgroup/region: Petrozavodsk; days: 292; birth_mode: vaginal
SRP090628	SRS1719321	SRP090628|P006035	Male	1.016	<=3 years	Russia	Europe	urban	-	t1d: No; subgroup/region: Petrozavodsk; days: 371; birth_mode: vaginal
SRP090628	SRS1719320	SRP090628|P022130	Female	0.712	<=3 years	Russia	Europe	urban	-	t1d: No; subgroup/region: Petrozavodsk; days: 260; birth_mode: vaginal
SRP090628	SRS1719319	SRP090628|P022130	Female	0.627	<=3 years	Russia	Europe	urban	-	t1d: No; subgroup/region: Petrozavodsk; days: 229; birth_mode: vaginal
SRP090628	SRS1719318	SRP090628|P016574	Female	1.745	<=3 years	Russia	Europe	urban	-	t1d: No; subgroup/region: Petrozavodsk; days: 637; birth_mode: cesarean
SRP090628	SRS1719317	SRP090628|P020604	Male	1.907	<=3 years	Russia	Europe	urban	-	t1d: No; subgroup/region: Petrozavodsk; days: 696; birth_mode: vaginal
SRP090628	SRS1719316	SRP090628|P019980	Female	1.411	<=3 years	Russia	Europe	urban	-	t1d: No; subgroup/region: Petrozavodsk; days: 515; birth_mode: cesarean
SRP090628	SRS1719315	SRP090628|P016803	Male	1.773	<=3 years	Russia	Europe	urban	-	t1d: No; subgroup/region: Petrozavodsk; days: 647; birth_mode: vaginal
SRP090628	SRS1719314	SRP090628|P016803	Male	1.518	<=3 years	Russia	Europe	urban	-	t1d: No; subgroup/region: Petrozavodsk; days: 554; birth_mode: vaginal
SRP090628	SRS1719313	SRP090628|P022384	Male	1.504	<=3 years	Russia	Europe	urban	-	t1d: No; subgroup/region: Petrozavodsk; days: 549; birth_mode: vaginal
SRP090628	SRS1719312	SRP090628|P022384	Male	1.416	<=3 years	Russia	Europe	urban	-	t1d: No; subgroup/region: Petrozavodsk; days: 517; birth_mode: vaginal
SRP090628	SRS1719309	SRP090628|P022130	Female	1.301	<=3 years	Russia	Europe	urban	-	t1d: No; subgroup/region: Petrozavodsk; days: 475; birth_mode: vaginal
SRP090628	SRS1719308	SRP090628|P022130	Female	1.077	<=3 years	Russia	Europe	urban	-	t1d: No; subgroup/region: Petrozavodsk; days: 393; birth_mode: vaginal
SRP090628	SRS1719306	SRP090628|T014827	Male	2.91	<=3 years	Estonia	Europe	urban	-	t1d: No; subgroup/region: Tartu; days: 1062; birth_mode: vaginal
SRP090628	SRS1719307	SRP090628|P020861	Male	1.159	<=3 years	Russia	Europe	urban	-	t1d: No; subgroup/region: Petrozavodsk; days: 423; birth_mode: vaginal
SRP090628	SRS1719305	SRP090628|P015091	Female	1.537	<=3 years	Russia	Europe	urban	-	t1d: No; subgroup/region: Petrozavodsk; days: 561; birth_mode: vaginal
SRP090628	SRS1719304	SRP090628|P016574	Female	1.364	<=3 years	Russia	Europe	urban	-	t1d: No; subgroup/region: Petrozavodsk; days: 498; birth_mode: cesarean
SRP090628	SRS1719303	SRP090628|P019854	Female	1.518	<=3 years	Russia	Europe	urban	-	t1d: No; subgroup/region: Petrozavodsk; days: 554; birth_mode: vaginal
SRP090628	SRS1719302	SRP090628|P014839	Female	1.693	<=3 years	Russia	Europe	urban	-	t1d: No; subgroup/region: Petrozavodsk; days: 618; birth_mode: vaginal
SRP090628	SRS1719301	SRP090628|P019980	Female	1.934	<=3 years	Russia	Europe	urban	-	t1d: No; subgroup/region: Petrozavodsk; days: 706; birth_mode: cesarean
SRP090628	SRS1719300	SRP090628|P005558	Male	1.189	<=3 years	Russia	Europe	urban	-	t1d: No; subgroup/region: Petrozavodsk; days: 434; birth_mode: vaginal
SRP090628	SRS1719298	SRP090628|T029922	Male	0.852	<=3 years	Estonia	Europe	urban	-	t1d: No; subgroup/region: Tartu; days: 311; birth_mode: cesarean
SRP090628	SRS1719297	SRP090628|E015991	Female	1.57	<=3 years	Finland	Europe	urban	-	t1d: No; subgroup/region: Espoo; days: 573; birth_mode: vaginal
SRP090628	SRS1719296	SRP090628|E019187	Female	1.575	<=3 years	Finland	Europe	urban	-	t1d: No; subgroup/region: Espoo; days: 575; birth_mode: vaginal
SRP090628	SRS1719295	SRP090628|E019187	Female	1.83	<=3 years	Finland	Europe	urban	-	t1d: No; subgroup/region: Espoo; days: 668; birth_mode: vaginal
SRP090628	SRS1719294	SRP090628|E022083	Male	1.792	<=3 years	Finland	Europe	urban	-	t1d: No; subgroup/region: Espoo; days: 654; birth_mode: vaginal
SRP090628	SRS1719293	SRP090628|E022083	Male	1.679	<=3 years	Finland	Europe	urban	-	t1d: No; subgroup/region: Espoo; days: 613; birth_mode: vaginal
SRP090628	SRS1719292	SRP090628|E034324	Female	1.307	<=3 years	Finland	Europe	urban	-	t1d: No; subgroup/region: Espoo; days: 477; birth_mode: vaginal
SRP090628	SRS1719291	SRP090628|E019793	Male	1.836	<=3 years	Finland	Europe	urban	-	t1d: No; subgroup/region: Espoo; days: 670; birth_mode: vaginal
SRP090628	SRS1719290	SRP090628|T003353	Female	1.367	<=3 years	Estonia	Europe	urban	-	t1d: No; subgroup/region: Tartu; days: 499; birth_mode: vaginal
SRP090628	SRS1719289	SRP090628|T002534	Male	2.337	<=3 years	Estonia	Europe	urban	-	t1d: No; subgroup/region: Tartu; days: 853; birth_mode: vaginal
SRP090628	SRS1719287	SRP090628|T021076	Female	1.858	<=3 years	Estonia	Europe	urban	-	t1d: No; subgroup/region: Tartu; days: 678; birth_mode: vaginal
SRP090628	SRS1719286	SRP090628|E023681	Female	1.121	<=3 years	Finland	Europe	urban	-	t1d: No; subgroup/region: Espoo; days: 409; birth_mode: vaginal
SRP090628	SRS1719285	SRP090628|T019850	Male	2.37	<=3 years	Estonia	Europe	urban	-	t1d: No; subgroup/region: Tartu; days: 865; birth_mode: vaginal
SRP090628	SRS1719283	SRP090628|P008579	Female	0.718	<=3 years	Russia	Europe	urban	-	t1d: No; subgroup/region: Petrozavodsk; days: 262; birth_mode: vaginal
SRP090628	SRS1719284	SRP090628|P007857	Female	0.83	<=3 years	Russia	Europe	urban	-	t1d: No; subgroup/region: Petrozavodsk; days: 303; birth_mode: vaginal
SRP090628	SRS1719282	SRP090628|P006035	Male	0.586	<=3 years	Russia	Europe	urban	-	t1d: No; subgroup/region: Petrozavodsk; days: 214; birth_mode: vaginal
SRP090628	SRS1719281	SRP090628|P009291	Male	0.521	<=3 years	Russia	Europe	urban	-	t1d: No; subgroup/region: Petrozavodsk; days: 190; birth_mode: vaginal
SRP090628	SRS1719280	SRP090628|P004946	Female	0.915	<=3 years	Russia	Europe	urban	-	t1d: No; subgroup/region: Petrozavodsk; days: 334; birth_mode: vaginal
SRP090628	SRS1719279	SRP090628|P004946	Female	0.811	<=3 years	Russia	Europe	urban	-	t1d: No; subgroup/region: Petrozavodsk; days: 296; birth_mode: vaginal
SRP090628	SRS1719278	SRP090628|P010322	Male	0.844	<=3 years	Russia	Europe	urban	-	t1d: No; subgroup/region: Petrozavodsk; days: 308; birth_mode: vaginal
SRP090628	SRS1719276	SRP090628|P010096	Male	2.005	<=3 years	Russia	Europe	urban	-	t1d: Yes; subgroup/region: Petrozavodsk; days: 732; birth_mode: vaginal
SRP090628	SRS1719274	SRP090628|E012393	Male	1.811	<=3 years	Finland	Europe	urban	-	t1d: No; subgroup/region: Espoo; days: 661; birth_mode: vaginal
SRP090628	SRS1719275	SRP090628|T026211	Male	0.819	<=3 years	Estonia	Europe	urban	-	t1d: No; subgroup/region: Tartu; days: 299; birth_mode: vaginal
SRP090628	SRS1719273	SRP090628|T025415	Male	0.666	<=3 years	Estonia	Europe	urban	-	t1d: No; subgroup/region: Tartu; days: 243; birth_mode: vaginal
SRP090628	SRS1719272	SRP090628|E011459	Male	2.348	<=3 years	Finland	Europe	urban	-	t1d: No; subgroup/region: Espoo; days: 857; birth_mode: vaginal
SRP090628	SRS1719271	SRP090628|E031941	Male	1.09	<=3 years	Finland	Europe	urban	-	t1d: No; subgroup/region: Espoo; days: 398; birth_mode: vaginal
SRP090628	SRS1719270	SRP090628|E017715	Male	1.584	<=3 years	Finland	Europe	urban	-	t1d: No; subgroup/region: Espoo; days: 578; birth_mode: vaginal
SRP090628	SRS1719269	SRP090628|E016681	Male	1.808	<=3 years	Finland	Europe	urban	-	t1d: No; subgroup/region: Espoo; days: 660; birth_mode: vaginal
SRP090628	SRS1719268	SRP090628|E029796	Male	1.085	<=3 years	Finland	Europe	urban	-	t1d: No; subgroup/region: Espoo; days: 396; birth_mode: vaginal
SRP090628	SRS1719266	SRP090628|E015378	Female	1.814	<=3 years	Finland	Europe	urban	-	t1d: No; subgroup/region: Espoo; days: 662; birth_mode: vaginal
SRP090628	SRS1719265	SRP090628|E016444	Male	1.597	<=3 years	Finland	Europe	urban	-	t1d: No; subgroup/region: Espoo; days: 583; birth_mode: vaginal
SRP090628	SRS1719264	SRP090628|E011183	Female	0.764	<=3 years	Finland	Europe	urban	-	t1d: No; subgroup/region: Espoo; days: 279; birth_mode: vaginal
SRP090628	SRS1719263	SRP090628|E020682	Female	0.31	<=3 years	Finland	Europe	urban	-	t1d: No; subgroup/region: Espoo; days: 113; birth_mode: vaginal
SRP090628	SRS1719262	SRP090628|E022960	Male	0.118	<=3 years	Finland	Europe	urban	-	t1d: No; subgroup/region: Espoo; days: 43; birth_mode: vaginal
SRP090628	SRS1719261	SRP090628|E013394	Male	0.282	<=3 years	Finland	Europe	urban	-	t1d: No; subgroup/region: Espoo; days: 103; birth_mode: vaginal
SRP090628	SRS1719259	SRP090628|E012115	Male	0.334	<=3 years	Finland	Europe	urban	-	t1d: No; subgroup/region: Espoo; days: 122; birth_mode: vaginal
SRP090628	SRS1719260	SRP090628|E011183	Female	0.523	<=3 years	Finland	Europe	urban	-	t1d: No; subgroup/region: Espoo; days: 191; birth_mode: vaginal
SRP090628	SRS1719257	SRP090628|E011183	Female	0.263	<=3 years	Finland	Europe	urban	-	t1d: No; subgroup/region: Espoo; days: 96; birth_mode: vaginal
SRP090628	SRS1719258	SRP090628|P015163	Male	1.485	<=3 years	Russia	Europe	urban	-	t1d: No; subgroup/region: Petrozavodsk; days: 542; birth_mode: cesarean
SRP090628	SRS1719256	SRP090628|P015163	Male	1.148	<=3 years	Russia	Europe	urban	-	t1d: No; subgroup/region: Petrozavodsk; days: 419; birth_mode: cesarean
SRP090628	SRS1719254	SRP090628|T020231	Male	1.619	<=3 years	Estonia	Europe	urban	-	t1d: No; subgroup/region: Tartu; days: 591; birth_mode: cesarean
SRP090628	SRS1719253	SRP090628|T012138	Male	1.373	<=3 years	Estonia	Europe	urban	-	t1d: No; subgroup/region: Tartu; days: 501; birth_mode: vaginal
SRP090628	SRS1719252	SRP090628|T012138	Male	1.118	<=3 years	Estonia	Europe	urban	-	t1d: No; subgroup/region: Tartu; days: 408; birth_mode: vaginal
SRP090628	SRS1719249	SRP090628|T011454	Male	1.37	<=3 years	Estonia	Europe	urban	-	t1d: No; subgroup/region: Tartu; days: 500; birth_mode: vaginal
SRP090628	SRS1719251	SRP090628|T014575	Male	1.414	<=3 years	Estonia	Europe	urban	-	t1d: No; subgroup/region: Tartu; days: 516; birth_mode: vaginal
SRP090628	SRS1719250	SRP090628|T014800	Female	1.112	<=3 years	Estonia	Europe	urban	-	t1d: No; subgroup/region: Tartu; days: 406; birth_mode: vaginal
SRP090628	SRS1719248	SRP090628|T014827	Male	1.115	<=3 years	Estonia	Europe	urban	-	t1d: No; subgroup/region: Tartu; days: 407; birth_mode: vaginal
SRP090628	SRS1719247	SRP090628|P026562	Female	1.512	<=3 years	Russia	Europe	urban	-	t1d: No; subgroup/region: Petrozavodsk; days: 552; birth_mode: vaginal
SRP090628	SRS1719246	SRP090628|P026562	Female	1.096	<=3 years	Russia	Europe	urban	-	t1d: No; subgroup/region: Petrozavodsk; days: 400; birth_mode: vaginal
SRP090628	SRS1719245	SRP090628|P005342	Male	0.586	<=3 years	Russia	Europe	urban	-	t1d: No; subgroup/region: Petrozavodsk; days: 214; birth_mode: vaginal
SRP090628	SRS1719244	SRP090628|P000756	Male	0.545	<=3 years	Russia	Europe	urban	-	t1d: No; subgroup/region: Petrozavodsk; days: 199; birth_mode: vaginal
SRP090628	SRS1719240	SRP090628|E030828	Male	1.581	<=3 years	Finland	Europe	urban	-	t1d: No; subgroup/region: Espoo; days: 577; birth_mode: vaginal
SRP090628	SRS1719242	SRP090628|E007743	Male	2.34	<=3 years	Finland	Europe	urban	-	t1d: No; subgroup/region: Espoo; days: 854; birth_mode: vaginal
SRP090628	SRS1719241	SRP090628|E007743	Male	3.008	3-18 years	Finland	Europe	urban	-	t1d: No; subgroup/region: Espoo; days: 1098; birth_mode: vaginal
SRP090628	SRS1719239	SRP090628|E007303	Male	2.351	<=3 years	Finland	Europe	urban	-	t1d: No; subgroup/region: Espoo; days: 858; birth_mode: vaginal
SRP090628	SRS1719238	SRP090628|E032745	Male	1.863	<=3 years	Finland	Europe	urban	-	t1d: No; subgroup/region: Espoo; days: 680; birth_mode: vaginal
SRP090628	SRS1719236	SRP090628|E030933	Female	1.83	<=3 years	Finland	Europe	urban	-	t1d: No; subgroup/region: Espoo; days: 668; birth_mode: vaginal
SRP090628	SRS1719237	SRP090628|P009291	Male	1.304	<=3 years	Russia	Europe	urban	-	t1d: No; subgroup/region: Petrozavodsk; days: 476; birth_mode: vaginal
SRP090628	SRS1719235	SRP090628|P020604	Male	1.463	<=3 years	Russia	Europe	urban	-	t1d: No; subgroup/region: Petrozavodsk; days: 534; birth_mode: vaginal
SRP090628	SRS1719234	SRP090628|P020604	Male	1.367	<=3 years	Russia	Europe	urban	-	t1d: No; subgroup/region: Petrozavodsk; days: 499; birth_mode: vaginal
SRP090628	SRS1719233	SRP090628|P015163	Male	0.562	<=3 years	Russia	Europe	urban	-	t1d: No; subgroup/region: Petrozavodsk; days: 205; birth_mode: cesarean
SRP090628	SRS1719231	SRP090628|P010313	Female	0.504	<=3 years	Russia	Europe	urban	-	t1d: No; subgroup/region: Petrozavodsk; days: 184; birth_mode: vaginal
SRP090628	SRS1719230	SRP090628|P017255	Female	0.819	<=3 years	Russia	Europe	urban	-	t1d: No; subgroup/region: Petrozavodsk; days: 299; birth_mode: vaginal
SRP090628	SRS1719229	SRP090628|P017255	Female	0.553	<=3 years	Russia	Europe	urban	-	t1d: No; subgroup/region: Petrozavodsk; days: 202; birth_mode: vaginal
SRP090628	SRS1719228	SRP090628|P026562	Female	0.932	<=3 years	Russia	Europe	urban	-	t1d: No; subgroup/region: Petrozavodsk; days: 340; birth_mode: vaginal
SRP090628	SRS1719227	SRP090628|P022222	Female	1.551	<=3 years	Russia	Europe	urban	-	t1d: No; subgroup/region: Petrozavodsk; days: 566; birth_mode: vaginal
SRP090628	SRS1719226	SRP090628|P023918	Male	0.934	<=3 years	Russia	Europe	urban	-	t1d: No; subgroup/region: Petrozavodsk; days: 341; birth_mode: vaginal
SRP090628	SRS1719224	SRP090628|P023918	Male	0.792	<=3 years	Russia	Europe	urban	-	t1d: No; subgroup/region: Petrozavodsk; days: 289; birth_mode: vaginal
SRP090628	SRS1719225	SRP090628|P005279	Female	2.263	<=3 years	Russia	Europe	urban	-	t1d: No; subgroup/region: Petrozavodsk; days: 826; birth_mode: vaginal
SRP090628	SRS1719223	SRP090628|P005558	Male	2.175	<=3 years	Russia	Europe	urban	-	t1d: No; subgroup/region: Petrozavodsk; days: 794; birth_mode: vaginal
SRP090628	SRS1719221	SRP090628|E034885	Female	1.085	<=3 years	Finland	Europe	urban	-	t1d: No; subgroup/region: Espoo; days: 396; birth_mode: vaginal
SRP090628	SRS1719220	SRP090628|T005507	Male	2.967	<=3 years	Estonia	Europe	urban	-	t1d: No; subgroup/region: Tartu; days: 1083; birth_mode: vaginal
SRP090628	SRS1719219	SRP090628|T026211	Male	1.819	<=3 years	Estonia	Europe	urban	-	t1d: No; subgroup/region: Tartu; days: 664; birth_mode: vaginal
SRP090628	SRS1719217	SRP090628|E019160	Male	1.6	<=3 years	Finland	Europe	urban	-	t1d: No; subgroup/region: Espoo; days: 584; birth_mode: vaginal
SRP090628	SRS1719218	SRP090628|E018574	Female	1.863	<=3 years	Finland	Europe	urban	-	t1d: No; subgroup/region: Espoo; days: 680; birth_mode: vaginal
SRP090628	SRS1719216	SRP090628|E018574	Female	1.611	<=3 years	Finland	Europe	urban	-	t1d: No; subgroup/region: Espoo; days: 588; birth_mode: vaginal
SRP090628	SRS1719215	SRP090628|E032745	Male	1.17	<=3 years	Finland	Europe	urban	-	t1d: No; subgroup/region: Espoo; days: 427; birth_mode: vaginal
SRP090628	SRS1719214	SRP090628|T025415	Male	1.077	<=3 years	Estonia	Europe	urban	-	t1d: No; subgroup/region: Tartu; days: 393; birth_mode: vaginal
SRP090628	SRS1719213	SRP090628|E015208	Male	2.978	<=3 years	Finland	Europe	urban	-	t1d: No; subgroup/region: Espoo; days: 1087; birth_mode: vaginal
SRP090628	SRS1719212	SRP090628|E014953	Male	1.559	<=3 years	Finland	Europe	urban	-	t1d: No; subgroup/region: Espoo; days: 569; birth_mode: vaginal
SRP090628	SRS1719210	SRP090628|E026343	Male	1.334	<=3 years	Finland	Europe	urban	-	t1d: No; subgroup/region: Espoo; days: 487; birth_mode: vaginal
SRP090628	SRS1719209	SRP090628|E025912	Female	1.419	<=3 years	Finland	Europe	urban	-	t1d: No; subgroup/region: Espoo; days: 518; birth_mode: vaginal
SRP090628	SRS1719208	SRP090628|E025912	Female	1.499	<=3 years	Finland	Europe	urban	-	t1d: No; subgroup/region: Espoo; days: 547; birth_mode: vaginal
SRP090628	SRS1719207	SRP090628|E025671	Male	1.299	<=3 years	Finland	Europe	urban	-	t1d: No; subgroup/region: Espoo; days: 474; birth_mode: vaginal
SRP090628	SRS1719206	SRP090628|T010532	Female	1.8	<=3 years	Estonia	Europe	urban	-	t1d: No; subgroup/region: Tartu; days: 657; birth_mode: vaginal
SRP090628	SRS1719205	SRP090628|E024646	Male	1.438	<=3 years	Finland	Europe	urban	-	t1d: No; subgroup/region: Espoo; days: 525; birth_mode: vaginal
SRP090628	SRS1719204	SRP090628|E023535	Male	1.123	<=3 years	Finland	Europe	urban	-	t1d: No; subgroup/region: Espoo; days: 410; birth_mode: vaginal
SRP090628	SRS1719203	SRP090628|E012393	Male	1.559	<=3 years	Finland	Europe	urban	-	t1d: No; subgroup/region: Espoo; days: 569; birth_mode: vaginal
SRP090628	SRS1719202	SRP090628|T009909	Male	3.036	3-18 years	Estonia	Europe	urban	-	t1d: No; subgroup/region: Tartu; days: 1108; birth_mode: vaginal
SRP090628	SRS1719201	SRP090628|E017049	Male	2.951	<=3 years	Finland	Europe	urban	-	t1d: No; subgroup/region: Espoo; days: 1077; birth_mode: vaginal
SRP090628	SRS1719198	SRP090628|E017715	Male	2.419	<=3 years	Finland	Europe	urban	-	t1d: No; subgroup/region: Espoo; days: 883; birth_mode: vaginal
SRP090628	SRS1719197	SRP090628|E029796	Male	1.827	<=3 years	Finland	Europe	urban	-	t1d: No; subgroup/region: Espoo; days: 667; birth_mode: vaginal
SRP090628	SRS1719196	SRP090628|E025921	Female	1.112	<=3 years	Finland	Europe	urban	-	t1d: No; subgroup/region: Espoo; days: 406; birth_mode: cesarean
SRP090628	SRS1719195	SRP090628|E025921	Female	1.351	<=3 years	Finland	Europe	urban	-	t1d: No; subgroup/region: Espoo; days: 493; birth_mode: cesarean
SRP090628	SRS1719194	SRP090628|E030933	Female	1.337	<=3 years	Finland	Europe	urban	-	t1d: No; subgroup/region: Espoo; days: 488; birth_mode: vaginal
SRP090628	SRS1719193	SRP090628|E029310	Male	1.052	<=3 years	Finland	Europe	urban	-	t1d: No; subgroup/region: Espoo; days: 384; birth_mode: vaginal
SRP090628	SRS1719192	SRP090628|E030933	Female	1.162	<=3 years	Finland	Europe	urban	-	t1d: No; subgroup/region: Espoo; days: 424; birth_mode: vaginal
SRP090628	SRS1719191	SRP090628|E017049	Male	1.589	<=3 years	Finland	Europe	urban	-	t1d: No; subgroup/region: Espoo; days: 580; birth_mode: vaginal
SRP090628	SRS1719190	SRP090628|E017049	Male	1.822	<=3 years	Finland	Europe	urban	-	t1d: No; subgroup/region: Espoo; days: 665; birth_mode: vaginal
SRP090628	SRS1719189	SRP090628|T011676	Female	1.622	<=3 years	Estonia	Europe	urban	-	t1d: No; subgroup/region: Tartu; days: 592; birth_mode: vaginal
SRP090628	SRS1719188	SRP090628|T012312	Male	1.863	<=3 years	Estonia	Europe	urban	-	t1d: No; subgroup/region: Tartu; days: 680; birth_mode: vaginal
SRP090628	SRS1719186	SRP090628|E018421	Male	2.315	<=3 years	Finland	Europe	urban	-	t1d: No; subgroup/region: Espoo; days: 845; birth_mode: vaginal
SRP090628	SRS1719185	SRP090628|E019160	Male	2.334	<=3 years	Finland	Europe	urban	-	t1d: No; subgroup/region: Espoo; days: 852; birth_mode: vaginal
SRP090628	SRS1719184	SRP090628|E019187	Female	3.003	3-18 years	Finland	Europe	urban	-	t1d: No; subgroup/region: Espoo; days: 1096; birth_mode: vaginal
SRP090628	SRS1719183	SRP090628|E022083	Male	1.389	<=3 years	Finland	Europe	urban	-	t1d: No; subgroup/region: Espoo; days: 507; birth_mode: vaginal
SRP090628	SRS1719182	SRP090628|T019031	Male	1.356	<=3 years	Estonia	Europe	urban	-	t1d: No; subgroup/region: Tartu; days: 495; birth_mode: vaginal
SRP090628	SRS1719181	SRP090628|T019031	Male	1.2	<=3 years	Estonia	Europe	urban	-	t1d: No; subgroup/region: Tartu; days: 438; birth_mode: vaginal
SRP090628	SRS1719180	SRP090628|T012374	Male	1.871	<=3 years	Estonia	Europe	urban	-	t1d: No; subgroup/region: Tartu; days: 683; birth_mode: vaginal
SRP090628	SRS1719179	SRP090628|T022883	Male	1.101	<=3 years	Estonia	Europe	urban	-	t1d: No; subgroup/region: Tartu; days: 402; birth_mode: cesarean
SRP090628	SRS1719178	SRP090628|T023909	Male	0.852	<=3 years	Estonia	Europe	urban	-	t1d: No; subgroup/region: Tartu; days: 311; birth_mode: vaginal
SRP090628	SRS1719176	SRP090628|T023909	Male	0.556	<=3 years	Estonia	Europe	urban	-	t1d: No; subgroup/region: Tartu; days: 203; birth_mode: vaginal
SRP090628	SRS1719175	SRP090628|T028029	Female	0.877	<=3 years	Estonia	Europe	urban	-	t1d: No; subgroup/region: Tartu; days: 320; birth_mode: vaginal
SRP090628	SRS1719174	SRP090628|E019160	Male	1.321	<=3 years	Finland	Europe	urban	-	t1d: No; subgroup/region: Espoo; days: 482; birth_mode: vaginal
SRP090628	SRS1719173	SRP090628|E031941	Male	0.586	<=3 years	Finland	Europe	urban	-	t1d: No; subgroup/region: Espoo; days: 214; birth_mode: vaginal
SRP090628	SRS1719172	SRP090628|E018574	Female	1.104	<=3 years	Finland	Europe	urban	-	t1d: No; subgroup/region: Espoo; days: 403; birth_mode: vaginal
SRP090628	SRS1719171	SRP090628|E007743	Male	1.597	<=3 years	Finland	Europe	urban	-	t1d: No; subgroup/region: Espoo; days: 583; birth_mode: vaginal
SRP090628	SRS1719170	SRP090628|E007743	Male	1.83	<=3 years	Finland	Europe	urban	-	t1d: No; subgroup/region: Espoo; days: 668; birth_mode: vaginal
SRP090628	SRS1719169	SRP090628|E032745	Male	0.584	<=3 years	Finland	Europe	urban	-	t1d: No; subgroup/region: Espoo; days: 213; birth_mode: vaginal
SRP090628	SRS1719168	SRP090628|E017049	Male	1.068	<=3 years	Finland	Europe	urban	-	t1d: No; subgroup/region: Espoo; days: 390; birth_mode: vaginal
SRP090628	SRS1719167	SRP090628|E017049	Male	1.318	<=3 years	Finland	Europe	urban	-	t1d: No; subgroup/region: Espoo; days: 481; birth_mode: vaginal
SRP090628	SRS1719165	SRP090628|E025921	Female	1.597	<=3 years	Finland	Europe	urban	-	t1d: No; subgroup/region: Espoo; days: 583; birth_mode: cesarean
SRP090628	SRS1719164	SRP090628|E004934	Female	2.342	<=3 years	Finland	Europe	urban	-	t1d: No; subgroup/region: Espoo; days: 855; birth_mode: vaginal
SRP090628	SRS1719163	SRP090628|E002473	Female	2.323	<=3 years	Finland	Europe	urban	-	t1d: No; subgroup/region: Espoo; days: 848; birth_mode: vaginal
SRP090628	SRS1719162	SRP090628|T013431	Male	1.507	<=3 years	Estonia	Europe	urban	-	t1d: No; subgroup/region: Tartu; days: 550; birth_mode: vaginal
SRP090628	SRS1719161	SRP090628|T005999	Male	1.611	<=3 years	Estonia	Europe	urban	-	t1d: No; subgroup/region: Tartu; days: 588; birth_mode: vaginal
SRP090628	SRS1719160	SRP090628|T014801	Female	1.353	<=3 years	Estonia	Europe	urban	-	t1d: No; subgroup/region: Tartu; days: 494; birth_mode: vaginal
SRP090628	SRS1719159	SRP090628|E025912	Female	1.836	<=3 years	Finland	Europe	urban	-	t1d: No; subgroup/region: Espoo; days: 670; birth_mode: vaginal
SRP090628	SRS1719158	SRP090628|E024240	Female	1.827	<=3 years	Finland	Europe	urban	-	t1d: No; subgroup/region: Espoo; days: 667; birth_mode: vaginal
SRP090628	SRS1719157	SRP090628|E024240	Female	1.614	<=3 years	Finland	Europe	urban	-	t1d: No; subgroup/region: Espoo; days: 589; birth_mode: vaginal
SRP090628	SRS1719156	SRP090628|P022384	Male	1.079	<=3 years	Russia	Europe	urban	-	t1d: No; subgroup/region: Petrozavodsk; days: 394; birth_mode: vaginal
SRP090628	SRS1719154	SRP090628|P021343	Male	1.189	<=3 years	Russia	Europe	urban	-	t1d: No; subgroup/region: Petrozavodsk; days: 434; birth_mode: cesarean
SRP090628	SRS1719153	SRP090628|P021343	Male	1.11	<=3 years	Russia	Europe	urban	-	t1d: No; subgroup/region: Petrozavodsk; days: 405; birth_mode: cesarean
SRP090628	SRS1719152	SRP090628|P020604	Male	1.044	<=3 years	Russia	Europe	urban	-	t1d: No; subgroup/region: Petrozavodsk; days: 381; birth_mode: vaginal
SRP090628	SRS1719151	SRP090628|P018832	Female	1.14	<=3 years	Russia	Europe	urban	-	t1d: No; subgroup/region: Petrozavodsk; days: 416; birth_mode: vaginal
SRP090628	SRS1719150	SRP090628|P016803	Male	1.367	<=3 years	Russia	Europe	urban	-	t1d: No; subgroup/region: Petrozavodsk; days: 499; birth_mode: vaginal
SRP090628	SRS1719149	SRP090628|P001363	Male	1.107	<=3 years	Russia	Europe	urban	-	t1d: No; subgroup/region: Petrozavodsk; days: 404; birth_mode: vaginal
SRP090628	SRS1719148	SRP090628|P004230	Male	0.781	<=3 years	Russia	Europe	urban	-	t1d: No; subgroup/region: Petrozavodsk; days: 285; birth_mode: vaginal
SRP090628	SRS1719146	SRP090628|P003435	Male	0.94	<=3 years	Russia	Europe	urban	-	t1d: No; subgroup/region: Petrozavodsk; days: 343; birth_mode: cesarean
[truncated: 2,439 more rows]

## Sheet: S4
Table S4. Summary of MAG recovery by geographic region
				# MAGs from HGM dataset			Average values across high quality HGMs
[truncated: 8 more rows]

## Sheet: S5
Table S5. Quality information for 60,664 MAGs from the HGM dataset
[truncated: 60,665 more rows]

[truncated: 15 more sheets: S6, S7, S8, S9, S10, S11, S12, S13, S14, S15, S16, S17, S18, S19, S20]
